# Supplementary material for: Transcriptomic Analysis of Genes Involved in Plant Defense Response to the Cucumber Green Mottle Mosaic Virus Infection
Source: Life (Basel). 2021 Oct 10;11(10):1064. doi: 10.3390/life11101064 (PMC8541684; doi:10.3390/life11101064)
Supplement: Supplementary file 1 [file life-11-01064-s001.zip › Supplementary_tables_sub.xlsx]

## Sheet: index
Transcriptomic Analysis of Genes Involved in Plant Defense Response to Cucumber Green Mottle Mosaic Virus Infection
Anna A. Slavokhotova1,*, &, Tatyana V. Korostyleva2, &, Andrey A. Shelenkov3, Vitalii A. Pukhalskiy2, Irina B. Korotseva 4, Marina P. Slezina2 , Ekaterina A. Istomina2, Tatyana I. Odintsova2
1Chumakov Federal Scientific Center for Research and Development of Immune-and-Biological Products of Russian Academy of Sciences, Moscow, Russia; 2Vavilov Institute of General Genetics, Russian Academy of Sciences, Gubkina str. 3, Moscow, Russia and 3Central Research Institute of Epidemiology, Rospotrebnadzor, Novogireevskaya str. 3a, Moscow, Russia;4Federal Scientific Vegetable Center, Selectio…
* Corresponding author e-mail address: annslav82@gmail.com
Table S1. Primers used for qRT-PCR
Table S2. Differentially expressed genes between the samples 3h and 3i (healthy and infected, respectively, 3 days post infection (dpi))
Table S3. Differentially expressed genes between the samples 20h and 20i (healthy and infected, respectively, 20 days post infection (dpi))
Table S4. Differentially expressed genes (DEGs) belonging to the pathways and families described

## Sheet: S1
Table S1. Primers used for qRT-PCR
№	Primer name	Sequence	Amplicon size, bp
1.	Csa_1G005580_Dir	CACCCAGGAGATGTGAGGGT	130
2.	Csa_1G005580_Rev	GATCACCGCCCGAACATTCA
3.	Сsa_3G600020_Dir	GCGATCGACGGACATTTGAG	266
4.	Csa_3G600020_Rev/int	CACGCGCTTGACATGTTACC
5.	Csa_3G002860Dir	TCATGTGGGTATTGGCGGTG	171
6.	Csa_3G002860Rev	TGCTGATCTCTTCCCCCTCT
7.	Csa_3G135120Dir	TGCATTCATCTCCCCGCTTT	160
8.	Csa_3G135120Rev	TGATTCGTATGTGCCCTCGG
9.	Csa_3G730800Dir	CCATCTCCTACTACCGGTGC	194
10.	Csa_3G730800Rev	TCATCACACGACAAACCGCT
11.	Csa_4G063470Dir	ATGTGTGGATGAGGCCTGTG	122
12.	Csa_4G063470Rev/int	GACGCTGTACGAGCAAAACC
13.	Csa_6G133770_Dir/int	TGGGTTAGAAGCGATGCATGT	197
14.	Csa_6G133770_Rev	GAGGAATCAGTAGCGTCGGC
15.	Csa_6G421630Dir	AAAGGCTTAGAGGCTGCACA	187
16.	Csa_6G421630Rev	AGCAGGTCCAACAACTCCTC
17.	Csa_6G445760_Dir	TGACTTGAGGCATCTGGAGG	111
18.	Csa_6G445760_Rev	CTTGAGGGGTGAAGTGTCCC
19.	PP2Adir	GAAGCTGTAGGACCTGAACCA	96
20.	PP2Arev	AGCCGCTGCAATACGAAC
21.	5473-dir	GAGGTCGCCTGTTTAGTTGC	177
22.	5650-rev	TGGGGTCTCTCGCCATTACA

## Sheet: S2
Table S2. Differentially expressed genes between the samples 3h and 3i (healthy and infected, respectively, 3 days post infection (dpi))
gene id	log2 (expression change)	baseMean 1	baseMean 2	stat value	p-value	chr	start	finish	gene annotation
Csa_3G105950	-9.1	10497.7	19.55	14.86	1.05e-46	3	5283689	5284024	MTP-3В metallothionein-like protein type 3-like
Csa_6G191570	8.1	22.4	6114.05	-15.98	4.82e-54	6	12549075	12549821	В histone H4 [В Cucumis sativusВ (cucumber) ]
Csa_2G030610	8	50.2	12651.5	-20.38	3.84e-88	2	3005929	3006174	probable histone H2A.5 [В Cucumis sativusВ (cucumber) ]
Csa_4G290220	7.9	54.8	13322	-19.3	4.41e-79	4	11271901	11272644	histone H3.2 [В Cucumis sativusВ (cucumber) ]
Csa_1G612925	7.7	16.3	3420.53	-16.89	2.74e-60	1	23978035	23978849	histone H3.2 [В Cucumis sativusВ (cucumber) ]
Csa_2G429030	7.2	11	1665.23	-5.5	7.18e-07	2	22364762	22365956	hypothetical protein
Csa_2G176690	-7.2	15308.9	104.97	13.9	9.62e-41	2	10086755	10087324	PRP1В proline-rich protein [В Cucumis sativusВ (cucumber) ]
Csa_4G001950	-7.1	1654.5	12.2	14.61	3.89e-45	4	514593	514731	sucrose synthase 2-like
Csa_6G084600	-7	1633.2	12.98	10.47	2.95e-23	6	5638515	5639165	hypothetical protein
Csa_7G064050	6.9	11.8	1356	-12.76	1.87e-34	7	3835234	3836139	hypothetical protein
Csa_4G308490	6.6	71.5	7038.78	-12.81	1.05e-34	4	12611641	12613427	hypothetical protein
Csa_6G450350	6.6	17.2	1626.96	-13.78	3.81e-40	6	21350037	21350549	hypothetical protein
Csa_7G390240	6.5	57.2	5331.45	-16.04	2.67e-54	7	14671217	14671494	histone H2AX-like [В Cucumis sativusВ (cucumber) ]
Csa_2G176190	-6.4	16176.4	189.53	13.68	1.57e-39	2	10074138	10074577	repetitive proline-rich cell wall protein 3-like [В Cucumis sativusВ (cucumber) ]
Csa_6G192080	6.3	145.4	11108.7	-13.6	3.95e-39	6	12562461	12563252	histone H4 [В Cucumis sativusВ (cucumber) ]
Csa_3G838720	-6.2	3591.3	47.8	11.1	4.36e-26	3	33601558	33602280	hypothetical protein
Csa_7G343870	-6.2	9888.6	138.58	13.86	1.4e-40	7	12499324	12499808	Csa_7G343870_pectinesterase-like
Csa_6G357020	6	13.3	819.46	-11.46	8.22e-28	6	15994227	15994999	hypothetical protein
Csa_6G181560	5.9	11.5	707.08	-10.67	3.96e-24	6	11785629	11786643	hypothetical protein
Csa_3G046230	5.9	14.6	844.14	-3.88	0.000793	3	3266251	3266316	O-methyltransferase-like protein
Csa_6G193580	5.8	129.2	7424.74	-12.41	1.34e-32	6	12574368	12575056	Histone H4
Csa_2G382700	5.6	18.5	918.71	-9.65	7.75e-20	2	19890593	19891057	Phytocyanin-like arabinogalactan-protein
Csa_6G303770	5.6	33	1651.89	-13.12	2.09e-36	6	14574929	14575238	Histone H2A
Csa_4G002500	5.6	14.4	699.55	-10.16	7.14e-22	4	571759	572777	hypothetical protein
Csa_2G359940	-5.6	756.1	15.94	4.07	0.0004	2	16939508	16940073	hypothetical protein
Csa_6G178950	5.6	79	3706.26	-4.35	0.000133	6	11683045	11683652	hypothetical protein
Csa_3G045140	5.5	19.9	916.04	-9.6	1.24e-19	3	3177297	3178179	hypothetical protein
Csa_7G407650	5.5	14.6	666.99	-11.54	3.61e-28	7	15733320	15733395	hypothetical protein
Csa_7G004140	5.5	14.2	632.9	-10.61	7.1e-24	7	206211	206314	hypothetical protein
Csa_7G407800	-5.5	4053.2	91.41	9.6	1.24e-19	7	15816218	15817060	hypothetical protein
Csa_2G379360	5.5	14.5	635.69	-9.9	8.12e-21	2	19354384	19354500	hypothetical protein
Csa_1G572420	-5.4	526.8	12.87	9.9	7.93e-21	1	21293206	21293390	В histidine-containing phosphotransfer protein 1-like
Csa_7G048030	5.4	19.5	821.16	-11.2	1.44e-26	7	2985786	2986937	hypothetical protein
Csa_6G318690	-5.4	658.3	16.44	8.58	8.72e-16	6	15023697	15024194	hypothetical protein
Csa_6G448180	5.4	85.8	3571.47	-12.16	2.58e-31	6	21141417	21142146	Histone H2B
Csa_5G175710	-5.4	1582.5	37.29	12.55	2.6e-33	5	7328448	7329584	Chaperone protein dnaJ C76%2C chloroplastic [Source:Projected from Arabidopsis thaliana (AT5G23240) UniProtKB/Swiss-Prot%3BAcc:Q9FMX6]
Csa_3G556210	5.3	367.2	14864.4	-16	4.08e-54	3	21950116	21950610	hypothetical protein
Csa_6G017030	5.3	246.1	9909.94	-12.49	5.14e-33	6	2006225	2006964	hypothetical protein
Csa_2G083760	5.3	11.8	460.04	-10	3.19e-21	2	6803735	6804598	hypothetical protein
Csa_6G128580	5.3	11.4	432.44	-9.37	9.77e-19	6	9042692	9042929	hypothetical protein
Csa_3G710810	5.2	66.4	2525.15	-12.96	1.76e-35	3	26909427	26909798	hypothetical protein
Csa_6G517400	5.2	41.8	1578.78	-12.05	9.42e-31	6	27248713	27249401	Structural constituent of cell wall
Csa_2G225360	5.2	99.8	3628.47	-3.68	0.00158	2	11005067	11005614	Histone H2A
Csa_3G600020	5.1	24.3	858.06	-11.14	2.75e-26	3	23218644	23218931	chalcone synthase 2 [В Cucumis sativusВ (cucumber) ]
Csa_3G002860	5.1	40.2	1411.43	-12.89	4.22e-35	3	524405	524726	В transcription factor MYC3-like/transcription factor bHLH14-like [В C. sativusВ (cucumber) ]
Csa_3G841990	5.1	16.6	576.7	-10.11	1.18e-21	3	33854209	33854721	hypothetical protein
Csa_1G187170	5.1	116.8	4047.18	-9.17	6.36e-18	1	11311417	11311666	hypothetical protein
Csa_1G132130	5.1	75.5	2582.92	-12.08	6.78e-31	1	9427336	9428175	Histone H2B
Csa_6G517220	5.1	2555.7	86388.6	-14.88	9.41e-47	6	27138586	27138800	hypothetical protein
Csa_4G376140	-5.1	336.2	10.54	6.88	2.48e-10	4	15041496	15042277	hypothetical protein
Csa_7G433380	5.1	219.3	7357.18	-12.41	1.34e-32	7	17408771	17409422	hypothetical protein
Csa_2G075440	-5.1	482.3	14.53	9.59	1.32e-19	2	6218899	6219162	hypothetical protein
Csa_6G363010	-5.1	628	19.59	8.73	2.74e-16	6	16405026	16405590	hypothetical protein
Csa_6G504130	-5	618.9	19.28	10.79	1.18e-24	6	25449116	25449127	salicylate carboxymethyltransferase
Csa_7G071570	5	10.2	331.86	-7.76	5.28e-13	7	4640133	4640654	hypothetical protein
Csa_5G199280	5	19.6	639.18	-9.43	5.61e-19	5	8851039	8851875	hypothetical protein
Csa_6G538780	5	12.3	389.23	-8.94	4.51e-17	6	29025021	29026153	hypothetical protein
Csa_6G538800	5	220	6819.46	-12.8	1.1e-34	6	29060487	29060604	hypothetical protein
Csa_1G084320	5	327.8	10147.5	-12.58	1.71e-33	1	8049345	8050080	hypothetical protein
Csa_5G601470	4.9	58.8	1766.88	-8.64	5.53e-16	5	21982018	21982660	hypothetical protein
Csa_1G538210	4.9	18	529.14	-8.17	2.35e-14	1	19742915	19744032	hypothetical protein
Csa_5G593440	-4.9	858.8	29.81	8.73	2.7e-16	5	21543405	21543776	Cytochrome P450
Csa_2G368830	4.9	127.4	3741.98	-11.1	4.36e-26	2	17799892	17800379	hypothetical protein
Csa_3G610820	4.9	29.3	860.33	-8	8.51e-14	3	23710447	23712921	hypothetical protein
Csa_3G065250	4.9	12.6	365.08	-8.43	3.19e-15	3	3736905	3737257	hypothetical protein
Csa_6G434330	4.8	23.2	663.68	-9.6	1.22e-19	6	20531156	20531455	hypothetical protein
Csa_1G132680	4.8	159.2	4559.64	-11.12	3.69e-26	1	9451991	9452806	Histone H2B
Csa_7G037510	4.8	39.7	1132.25	-10.14	8.38e-22	7	1969161	1970635	hypothetical protein
Csa_6G000080	-4.8	37473.3	1327.07	9.44	5.22e-19	6	48034	48042	hypothetical protein
Csa_2G404880	4.8	13.5	377.63	-8.69	3.59e-16	2	20843992	20844597	hypothetical protein
Csa_6G028940	4.8	56.8	1580.59	-11.58	2.38e-28	6	2463425	2464354	hypothetical protein
Csa_4G296260	-4.8	1621.1	59.96	10.72	2.39e-24	4	12061405	12062951	hypothetical protein
Csa_1G228960	4.7	4967.9	132093	-11.56	2.89e-28	1	11980230	11981575	hypothetical protein
Csa_7G037610	-4.7	6542.8	247.13	3.69	0.00152	7	2038122	2038288	Pathogen-induced protein CuPi1
Csa_1G002940	-4.7	1835.7	70.31	11.56	2.88e-28	1	565143	565597	hypothetical protein
Csa_3G881700	4.7	10.2	263.12	-7.16	3.82e-11	3	37262352	37262770	hypothetical protein
Csa_4G154320	4.7	184.6	4695.75	-3.38	0.00411	4	8323797	8325315	Polygalacturonase-inhibiting protein
Csa_7G450510	4.7	163.9	4126.58	-10.54	1.37e-23	7	18555157	18556979	hypothetical protein
Csa_6G085100	-4.6	2689.7	107.04	11.32	4.17e-27	6	5645934	5648243	hypothetical protein
Csa_4G146240	4.6	38.2	956.71	-3	0.0126	4	8124018	8124740	putative lipid transfer protein family protein
Csa_6G513560	4.6	22	543.8	-10.15	7.55e-22	6	26601496	26601519	hypothetical protein
Csa_4G025110	4.6	12.2	298.25	-7.37	8.8e-12	4	2704275	2704557	hypothetical protein
Csa_2G361830	4.6	48.1	1176.71	-8.65	4.87e-16	2	17392818	17393776	hypothetical protein
Csa_4G152290	4.6	45.9	1115.44	-2.61	0.0336	4	8256692	8257505	hypothetical protein
Csa_3G760500	4.6	172.3	4153.14	-2.33	0.0623	3	29327492	29328520	hypothetical protein
Csa_3G176320	4.6	90.9	2156.34	-11.6	1.92e-28	3	11970750	11972369	Protein EXORDIUM-like 3 [Source:Projected from Arabidopsis thaliana (AT5G51550) UniProtKB/Swiss-Prot%3BAcc:Q9FHM9]
Csa_5G149880	4.6	144	3398.53	-12.88	4.33e-35	5	4521569	4522284	Trehalase [Source:Projected from Arabidopsis thaliana (AT4G24040) UniProtKB/Swiss-Prot%3BAcc:Q9SU50]
Csa_7G432550	-4.6	4486.2	191.25	11.77	2.69e-29	7	17275973	17276824	hypothetical protein
Csa_5G568810	4.5	263.9	6142.19	-10.78	1.26e-24	5	19773574	19773648	hypothetical protein
Csa_6G522820	4.5	43.2	1002.57	-10.64	5.28e-24	6	28027349	28029545	hypothetical protein
Csa_3G829190	4.5	19.8	459.55	-7.72	6.91e-13	3	33175871	33176140	hypothetical protein
Csa_3G690290	4.5	32.9	749.85	-8.78	1.85e-16	3	26365528	26366461	DNA topoisomerase 2
Csa_6G423450	-4.5	352.6	15.58	8.02	7.84e-14	6	19689922	19690851	Glycerol-3-phosphate acyltransferase 1 [Source:Projected from Arabidopsis thaliana (AT1G06520) UniProtKB/Swiss-Prot%3BAcc:Q9SHJ5]
Csa_4G631570	4.5	237.8	5363.09	-9.73	3.86e-20	4	20640826	20641305	Probable galactinol--sucrose galactosyltransferase 1 [Source:Projected from Arabidopsis thaliana (AT1G55740) UniProtKB/Swiss-Prot%3BAcc:Q84VX0]
Csa_2G294910	4.5	1072.1	24149	-10.82	8.9e-25	2	13914845	13915054	hypothetical protein
Csa_6G445140	4.5	131.5	2948.55	-8.01	8.15e-14	6	20727710	20728067	hypothetical protein
Csa_2G264610	4.5	18.4	409.27	-7.45	4.83e-12	2	12831977	12832449	hypothetical protein
Csa_3G199660	4.5	42.7	948.36	-8.65	4.89e-16	3	13787301	13787937	Cyclin-D3-1 [Source:Projected from Arabidopsis thaliana (AT4G34160) UniProtKB/Swiss-Prot%3BAcc:P42753]
Csa_1G604080	4.5	25.6	567.71	-8.13	3.26e-14	1	23550881	23551178	hypothetical protein
Csa_5G429970	4.4	22.1	479.21	-9.1	1.12e-17	5	15593222	15594575	hypothetical protein
Csa_5G623890	4.4	16.4	353.75	-6.77	5.1e-10	5	25100918	25101458	Glutamate receptor 2 plant
Csa_2G123610	4.4	67.8	1458.46	-9.5	3.07e-19	2	8321356	8322003	hypothetical protein
Csa_6G495090	4.4	34.8	745.8	-10.62	6.84e-24	6	23974426	23975468	hypothetical protein
Csa_3G608160	4.4	23.3	493.13	-8.05	6.03e-14	3	23566450	23567000	hypothetical protein
Csa_6G421040	4.4	17.9	377.68	-7.49	3.76e-12	6	19371364	19371766	hypothetical protein
Csa_1G528590	-4.4	4247.8	200.12	9.85	1.21e-20	1	18580942	18583218	Catalytic
Csa_6G423410	4.4	43.3	916.71	-10.06	1.78e-21	6	19653293	19653745	hypothetical protein
Csa_4G056600	-4.4	6178.1	297.18	10.5	2.07e-23	4	4752192	4752379	hypothetical protein
Csa_7G253800	-4.4	599.3	28.98	7.75	5.94e-13	7	9193239	9194291	hypothetical protein
Csa_6G358160	4.3	14	280.1	-6.75	5.5e-10	6	16069916	16070906	hypothetical protein
Csa_4G031000	-4.3	8790.8	434.68	9.19	5.19e-18	4	3041435	3041682	hypothetical protein
Csa_7G390030	4.3	10.5	207.63	-6.25	1.18e-08	7	14553283	14553447	hypothetical protein
Csa_4G051430	4.3	23.4	463.99	-7.3	1.41e-11	4	4218735	4219186	Transcription factor
Csa_5G197100	4.3	16.8	335.63	-7.57	2.09e-12	5	8694766	8695432	hypothetical protein
Csa_6G014540	4.3	77.4	1530.86	-11.53	3.84e-28	6	1569282	1569402	hypothetical protein
Csa_5G517830	4.3	20.1	393.6	-8.41	3.72e-15	5	18250139	18250245	hypothetical protein
Csa_5G576630	4.3	12.7	248.02	-7.82	3.46e-13	5	20086647	20087479	hypothetical protein
Csa_6G425160	4.3	14.3	274.25	-6.79	4.3e-10	6	19898127	19898484	hypothetical protein
Csa_3G043910	4.3	11.7	222.93	-7.15	3.9e-11	3	3023356	3025773	GRAS family transcription factor
Csa_1G002900	4.3	284.5	5457.51	-10.02	2.51e-21	1	540813	541237	hypothetical protein
Csa_2G346000	4.2	100.6	1899.34	-7.64	1.27e-12	2	15467717	15468370	hypothetical protein
Csa_5G623870	4.2	115.7	2179.13	-9.3	1.97e-18	5	25089620	25090434	Aspartic proteinase nepenthesin-1
Csa_2G308350	-4.2	3283.1	174.75	11.5	5.28e-28	2	14707496	14707651	hypothetical protein
Csa_6G445120	4.2	94	1758.39	-8.18	2.25e-14	6	20713763	20714288	Aquaporin
Csa_1G132150	4.2	192.9	3609.51	-9.78	2.48e-20	1	9433893	9434756	Histone H2B
Csa_7G396330	4.2	16	296.87	-6.54	2.13e-09	7	15193054	15193544	hypothetical protein
Csa_3G790960	-4.2	544.7	29.02	8.87	8.73e-17	3	30571937	30572481	hypothetical protein
Csa_1G097750	-4.2	272.7	14.81	5.74	2.01e-07	1	8663797	8664298	hypothetical protein
Csa_6G153490	4.2	35.5	649.89	-8.43	3.19e-15	6	10876949	10877083	hypothetical protein
Csa_6G191580	4.2	262.7	4777.7	-9.47	4.04e-19	6	12551626	12552698	hypothetical protein
Csa_6G055940	4.2	19.7	355.59	-6.82	3.69e-10	6	4292968	4293509	hypothetical protein
Csa_7G073430	4.2	141.7	2536.8	-7.33	1.14e-11	7	4858540	4859133	hypothetical protein
Csa_6G336260	4.2	12.2	216.44	-6.58	1.57e-09	6	15335982	15336278	hypothetical protein
Csa_3G857030	4.1	30.1	533.68	-7.89	1.95e-13	3	35841313	35841532	hypothetical protein
Csa_2G138200	4.1	13.5	236.24	-6.16	2e-08	2	8513466	8513552	hypothetical protein
Csa_3G777560	4.1	13.8	241.53	-7.1	5.76e-11	3	29895210	29895711	hypothetical protein
Csa_7G037540	-4.1	7815.4	445.52	10.98	1.6e-25	7	1990918	1991138	hypothetical protein
Csa_3G543180	4.1	14.2	247.75	-7.5	3.43e-12	3	21874290	21874572	hypothetical protein
Csa_7G329345	4.1	60.2	1037.19	-9.62	1.1e-19	7	11662670	11662957	hypothetical protein
Csa_3G748800	4.1	361.5	6215.59	-10.26	2.48e-22	3	29093275	29094402	hypothetical protein
Csa_5G021300	-4.1	1533.4	89.33	9.86	1.21e-20	5	704346	704662	adagio protein 3
Csa_6G358110	4.1	139.2	2379.73	-9.85	1.21e-20	6	16051070	16051590	hypothetical protein
Csa_2G009300	4.1	12.4	209.15	-6.53	2.15e-09	2	1570260	1570784	hypothetical protein
Csa_5G610340	4.1	70.5	1181.02	-7.75	5.94e-13	5	23716683	23718126	hypothetical protein
Csa_3G878200	4	1097.5	18173.8	-8.92	5.61e-17	3	36839812	36839973	Grr1
Csa_6G423390	-4	3036.3	183.8	9.62	1.02e-19	6	19629797	19630208	hypothetical protein
Csa_1G265090	4	15.9	259.88	-6.64	1.11e-09	1	12833769	12834092	hypothetical protein
Csa_3G175640	4	170	2798.12	-9.45	5.05e-19	3	11832700	11833154	hypothetical protein
Csa_1G008570	-4	3201.4	196.38	8.87	8.73e-17	1	1368140	1368770	Hypersensitive-induced response protein
Csa_1G324370	-4	861.5	53.29	7.44	5.5e-12	1	13810340	13811064	hypothetical protein
Csa_4G287550	4	35.3	577.16	-2.18	0.0847	4	11168387	11168458	hypothetical protein
Csa_5G599830	-4	2212.5	136.38	9.73	3.91e-20	5	21895697	21896731	hypothetical protein
Csa_3G134870	4	24.5	391.21	-8.03	7.21e-14	3	9069241	9071046	hypothetical protein
Csa_7G405320	4	53.7	858.68	-8.27	1.06e-14	7	15484439	15484765	Pectinesterase
Csa_3G722880	4	56	893.45	-9.08	1.4e-17	3	27087507	27087623	hypothetical protein
Csa_4G043850	-4	232.4	15.08	6.82	3.53e-10	4	3361639	3361779	hypothetical protein
Csa_3G175630	4	18.9	292.53	-6.67	9.42e-10	3	11829848	11830382	hypothetical protein
Csa_4G025120	-4	909.2	59.2	7.47	4.25e-12	4	2707011	2707840	hypothetical protein
Csa_6G079750	-4	1192.7	76.85	9.55	1.89e-19	6	5415261	5415671	hypothetical protein
Csa_6G516780	3.9	30.3	468.75	-7.28	1.62e-11	6	26902247	26902707	hypothetical protein
Csa_6G522780	3.9	35.2	537.28	-8.27	1.06e-14	6	28012101	28012803	DNA replication licensing factor MCM3 [Source:Projected from Arabidopsis thaliana (AT5G46280) UniProtKB/Swiss-Prot%3BAcc:Q9FL33]
Csa_6G522690	3.9	15293.7	233933	-10.23	3.69e-22	6	27965037	27965834	hypothetical protein
Csa_5G150400	3.9	57.4	876.22	-8.15	2.74e-14	5	4547596	4547947	hypothetical protein
Csa_4G000030	-3.9	876.5	58.06	7.47	4.23e-12	4	12818	13728	hypothetical protein
Csa_7G043610	3.9	15.8	238.61	-6.91	1.97e-10	7	2436522	2437182	hypothetical protein
Csa_1G071850	3.9	36.9	546.72	-7.58	2.03e-12	1	7230584	7230879	hypothetical protein
Csa_1G575130	3.9	1392.1	20690.9	-11.66	9.93e-29	1	21848212	21848374	hypothetical protein
Csa_5G604100	3.9	22.8	337.26	-7.83	3.27e-13	5	22381711	22383552	LEAF RUST 10 DISEASE-RESISTANCE LOCUS RECEPTOR-LIKE PROTEIN KINASE-like 1.5 [Source:Projected from Arabidopsis thaliana (AT1G69910) UniProtKB/Swiss-Prot%3BAcc:F4I3V3]
Csa_3G258110	3.9	40.7	601.56	-8.34	6.29e-15	3	15988242	15989197	hypothetical protein
Csa_2G179730	-3.9	792.7	53.74	9.68	6.32e-20	2	10190293	10191234	1-aminocyclopropane-1-carboxylate oxidase homolog 6
Csa_5G644020	3.9	633.3	9309.38	-10.59	8.93e-24	5	27030738	27031184	hypothetical protein
Csa_5G139790	3.9	13.3	196.2	-6.72	6.91e-10	5	3734098	3735139	hypothetical protein
Csa_3G902920	3.9	56.1	821.74	-1.81	0.165	3	39078433	39078539	hypothetical protein
Csa_3G172990	3.9	28.8	415.98	-8.08	4.99e-14	3	11636162	11636550	hypothetical protein
Csa_3G826660	3.9	57.4	829.86	-8.49	1.84e-15	3	32797783	32797911	Gip1-like protein
Csa_6G084580	3.9	69	997.21	-8.71	3.13e-16	6	5633165	5634034	hypothetical protein
Csa_1G420360	-3.9	324.5	23.29	6.78	4.72e-10	1	15242682	15243524	pathogenesis-related protein PR-1
Csa_7G071560	3.9	54.2	780.48	-7.95	1.34e-13	7	4636531	4636887	hypothetical protein
Csa_3G731130	3.8	71.6	1032.7	-7.12	4.85e-11	3	27523584	27523946	hypothetical protein
Csa_2G171920	3.8	15.1	217.48	-2.21	0.0803	2	9724438	9724621	hypothetical protein
Csa_6G421760	-3.8	3799.5	264.22	10.71	2.55e-24	6	19515139	19515508	hypothetical protein
Csa_3G182180	3.8	12.4	177.44	-6.55	1.91e-09	3	12649688	12650332	hypothetical protein
Csa_6G502000	3.8	18.6	263.94	-7.29	1.5e-11	6	25237784	25238283	hypothetical protein
Csa_5G524730	3.8	12.1	172.56	-6.43	4.01e-09	5	18570113	18570574	hypothetical protein
Csa_4G653410	3.8	24.2	341.49	-7.12	5.02e-11	4	22889678	22889942	hypothetical protein
Csa_4G000580	3.8	1955	27723.7	-10.73	2.18e-24	4	53175	53298	Tubulin alpha chain
Csa_3G893960	-3.8	494.5	35.25	6.81	3.92e-10	3	38392772	38393295	hypothetical protein
Csa_1G702010	-3.8	147.7	10.92	4.6	4.94e-05	1	28512167	28512510	hypothetical protein
Csa_2G345930	3.8	28.7	401.65	-8.25	1.25e-14	2	15436504	15437658	hypothetical protein
Csa_6G396650	3.8	29.6	414.3	-8.41	3.73e-15	6	17565734	17566841	hypothetical protein
Csa_6G080320	-3.8	197.5	13.83	6.06	3.49e-08	6	5449269	5452475	hypothetical protein
Csa_6G013960	3.8	858.1	12000.1	-9.31	1.7e-18	6	1507330	1508195	Histone H4
Csa_6G516990	3.8	307.2	4285	-9.49	3.29e-19	6	27014004	27014162	hypothetical protein
Csa_6G344240	3.8	29.2	406.36	-2.33	0.0624	6	15632658	15633064	Basic blue protein
Csa_5G199270	3.8	27.3	377.06	-6.09	3.01e-08	5	8845051	8845755	hypothetical protein
Csa_3G895900	3.8	12.6	174.93	-5.9	8.69e-08	3	38695571	38695889	hypothetical protein
Csa_3G176870	3.8	35.3	484.16	-6.24	1.25e-08	3	12026027	12026188	hypothetical protein
Csa_7G073440	3.8	66.2	911.31	-6.53	2.17e-09	7	4859194	4859469	hypothetical protein
Csa_3G875420	3.8	62.5	861.05	-9.14	7.66e-18	3	36632871	36634208	24-sterol C-methyltransferase
Csa_6G104650	3.8	622.4	8517.38	-10.09	1.44e-21	6	6902872	6903102	hypothetical protein
Csa_6G107320	3.8	68.2	928.53	-2	0.119	6	7077200	7078067	hypothetical protein
Csa_4G639780	3.8	30.7	415.83	-8.07	5.01e-14	4	21157174	21159035	hypothetical protein
Csa_5G577390	3.8	14.8	202.17	-6.14	2.16e-08	5	20338514	20338750	hypothetical protein
Csa_2G356090	3.8	68.3	929.3	-7.5	3.58e-12	2	16699581	16700517	hypothetical protein
Csa_6G076800	3.8	108.8	1474.49	-8.77	2.03e-16	6	5118538	5120038	hypothetical protein
Csa_5G623360	3.8	16.2	218.81	-1.44	0.284	5	24766009	24766481	hypothetical protein
Csa_5G604260	3.8	13.2	177.8	-5.86	1.1e-07	5	22461289	22461988	Homeobox protein
Csa_5G523070	3.8	38.5	522.03	-6.66	9.99e-10	5	18457135	18457653	hypothetical protein
Csa_1G071830	-3.8	734.1	54.91	8.9	6.51e-17	1	7213301	7213546	hypothetical protein
Csa_1G045670	-3.8	1815.6	135.46	8.4	3.8e-15	1	5070843	5072771	hypothetical protein
Csa_6G447060	3.7	78.9	1058.99	-7.78	4.48e-13	6	21035858	21036557	hypothetical protein
Csa_3G743400	3.7	331.3	4428.51	-10.07	1.72e-21	3	28811004	28811460	Tonoplast intrinsic protein
Csa_3G878930	3.7	18.5	244.21	-5.45	9.47e-07	3	36999588	37000001	hypothetical protein
Csa_1G008550	3.7	14.4	189.73	-5.74	2.06e-07	1	1355672	1356029	hypothetical protein
Csa_4G000810	3.7	491.2	6464.41	-6.94	1.61e-10	4	181467	182544	Trypsin inhibitor 1
Csa_6G410670	3.7	674	8867.66	-9.25	2.9e-18	6	19020853	19021539	Mavicyanin
Csa_3G597320	3.7	134.2	1762.32	-10.04	2.05e-21	3	22912680	22914135	Ribonucleoside-diphosphate reductase small chain
Csa_2G237130	3.7	20.4	265.8	-5.87	1.04e-07	2	11543633	11544539	hypothetical protein
Csa_3G047810	3.7	76	994.2	-8.59	7.85e-16	3	3335859	3336658	Lipid binding protein
Csa_1G004250	-3.7	1880.9	143.6	8.88	7.66e-17	1	756698	756989	hypothetical protein
Csa_6G517310	3.7	15.3	200.12	-5.25	2.47e-06	6	27191681	27191965	hypothetical protein
Csa_3G183370	3.7	26.6	346.36	-6.68	8.75e-10	3	12795988	12796312	hypothetical protein
Csa_6G488320	3.7	415.5	5385.6	-8.39	4.05e-15	6	23027107	23027719	hypothetical protein
Csa_4G314440	3.7	1372	17789.2	-10.06	1.78e-21	4	13091446	13091586	hypothetical protein
Csa_2G196900	3.7	56.6	733.82	-1.71	0.193	2	10434836	10435144	hypothetical protein
Csa_3G837570	3.7	1617.7	20817.2	-9.76	2.9e-20	3	33461838	33462802	Ribosomal protein L12-C
Csa_2G138780	3.7	14.5	187.35	-6.15	2.07e-08	2	8578188	8579440	Ethylene-responsive transcription factor ERF062 [Source:Projected from Arabidopsis thaliana (AT4G13620) UniProtKB/Swiss-Prot%3BAcc:Q9SVQ0]
Csa_6G516590	-3.7	606.8	47.53	8.37	4.93e-15	6	26835189	26835913	hypothetical protein
Csa_1G532210	3.7	173.5	2215.57	-8.07	5.06e-14	1	18735678	18736154	hypothetical protein
Csa_1G181410	3.7	11.9	149.79	-5.7	2.55e-07	1	11029878	11030454	hypothetical protein
Csa_6G425140	3.7	16	202.31	-6.77	4.9e-10	6	19890037	19890382	hypothetical protein
Csa_1G597040	3.7	93.7	1188.43	-9.31	1.72e-18	1	22619847	22620910	hypothetical protein
Csa_6G014500	3.7	31.8	402.2	-8.13	3.29e-14	6	1547310	1547561	hypothetical protein
Csa_4G038670	3.7	25.4	319.69	-7.2	2.88e-11	4	3209462	3211067	hypothetical protein
Csa_6G497050	3.7	754.7	9511.53	-7.32	1.28e-11	6	24303139	24304671	hypothetical protein
Csa_4G051380	3.7	86	1079.22	-8.04	6.72e-14	4	4183532	4183900	hypothetical protein
Csa_6G517230	3.7	22.9	286.59	-7.3	1.4e-11	6	27145718	27146752	hypothetical protein
Csa_3G695850	-3.6	472.2	37.82	2.43	0.0506	3	26416356	26416678	hypothetical protein
Csa_5G638340	3.6	28	347.78	-5.76	1.79e-07	5	26538084	26539115	hypothetical protein
Csa_4G291920	3.6	35.4	438.42	-6.32	7.89e-09	4	11455685	11456182	hypothetical protein
Csa_1G085380	3.6	26.1	324.98	-6.71	7.08e-10	1	8131083	8131692	Arabinogalactan protein 2
Csa_4G648000	3.6	59.9	740.1	-7.93	1.54e-13	4	22196710	22197314	hypothetical protein
Csa_4G267460	-3.6	581.5	46.74	8.18	2.27e-14	4	10513439	10513891	hypothetical protein
Csa_5G636620	-3.6	5582.6	459.24	9.19	5.19e-18	5	26371314	26372195	Calcium ion binding protein
Csa_1G073050	3.6	10.4	127.44	-5.52	6.33e-07	1	7389148	7389419	Serine carboxypeptidase
Csa_6G493910	-3.6	402.1	33.62	6.31	8.34e-09	6	23826654	23827121	hypothetical protein
Csa_6G523390	3.6	19.9	242.03	-6.64	1.11e-09	6	28066888	28067649	hypothetical protein
Csa_2G073000	3.6	37	446.96	-7.91	1.72e-13	2	5666237	5666788	hypothetical protein
Csa_3G734930	3.6	334.3	4035.61	-8.32	7.45e-15	3	28194305	28195378	Histone H2B
Csa_5G609760	3.6	947	11409.8	-9.93	6.2e-21	5	23661429	23662790	hypothetical protein
Csa_3G199590	3.6	525.2	6326.27	-8.48	2.09e-15	3	13723861	13724562	hypothetical protein
Csa_3G779770	3.6	142.9	1716.92	-7.41	6.6e-12	3	30179250	30180093	hypothetical protein
Csa_4G099750	-3.6	880.2	72.71	7.09	5.84e-11	4	6539858	6540338	hypothetical protein
Csa_4G287560	3.6	80.3	958.12	-1.94	0.133	4	11169904	11170092	hypothetical protein
Csa_3G247880	-3.6	246.2	20.99	5.85	1.17e-07	3	15517169	15517626	hypothetical protein
Csa_7G407820	3.6	35.7	425.54	-6.22	1.42e-08	7	15835084	15835526	hypothetical protein
Csa_6G448720	3.6	67.2	798.58	-2.63	0.0319	6	21206705	21206851	hypothetical protein
Csa_6G190990	-3.6	851.9	71.25	8.66	4.81e-16	6	12488062	12488504	Putative E3 ubiquitin-protein ligase XBAT31 [Source:Projected from Arabidopsis thaliana (AT2G28840) UniProtKB/Swiss-Prot%3BAcc:Q94B55]
Csa_2G277000	-3.6	6329.3	536.04	2.96	0.0138	2	13162240	13162721	hypothetical protein
Csa_3G747620	3.6	12	142.53	-5.63	3.67e-07	3	28976671	28976919	hypothetical protein
Csa_3G117940	-3.6	322.2	27.79	7.21	2.71e-11	3	6437567	6437828	hypothetical protein
Csa_5G171700	3.5	227.5	2663.75	-8.6	7.28e-16	5	6870926	6871287	hypothetical protein
Csa_1G060770	3.5	90.6	1050.67	-2.59	0.0357	1	6541800	6542483	hypothetical protein
Csa_5G153020	3.5	1234.5	14285	-8.84	1.1e-16	5	4975158	4975683	Aquaporin 1
Csa_1G470250	3.5	42.8	494.52	-7.35	1.02e-11	1	16890100	16890830	hypothetical protein
Csa_1G528510	-3.5	1781.3	155.8	7.82	3.55e-13	1	18521525	18521976	hypothetical protein
Csa_1G062350	3.5	33.9	389.76	-6.33	7.13e-09	1	6595594	6595941	hypothetical protein
Csa_1G042760	3.5	184.6	2119.61	-2.79	0.0215	1	4485813	4486024	Protein P21
Csa_3G828940	3.5	21	242.65	-6.41	4.42e-09	3	33046474	33046540	Protein P21
Csa_5G639480	3.5	812.1	9284.38	-10.07	1.72e-21	5	26624517	26626080	hypothetical protein
Csa_5G139010	-3.5	4335.7	378.76	9.91	7.5e-21	5	3363417	3363953	two-component response regulator-like APRR3
Csa_5G605760	3.5	20.2	232	-5.74	2.03e-07	5	22756037	22756357	Alpha-expansin 1
Csa_3G730940	-3.5	353.7	31.8	5.39	1.23e-06	3	27416528	27417003	hypothetical protein
Csa_1G024160	-3.5	899.1	80.26	6.67	9.08e-10	1	2407569	2407988	hypothetical protein
Csa_3G100800	-3.5	171.2	14.72	5.95	6.74e-08	3	5062201	5062551	hypothetical protein
Csa_6G512870	-3.5	5150.5	460.15	8.74	2.55e-16	6	26487201	26487860	hypothetical protein
Csa_5G645160	3.5	49.5	553.08	-8.35	5.55e-15	5	27208570	27210352	hypothetical protein
Csa_4G344590	3.5	20.6	230.26	-6.2	1.53e-08	4	14272177	14272608	hypothetical protein
Csa_5G172910	3.5	12.7	140.66	-5.44	9.62e-07	5	7089286	7089887	hypothetical protein
Csa_2G251510	3.5	17.3	191.76	-6.29	9.05e-09	2	12406491	12407163	Endo-1%2C4-beta-glucanase
Csa_7G072880	3.5	83.2	917.17	-6.01	4.69e-08	7	4819918	4820616	Cyclin D3.2 protein
Csa_1G031730	-3.5	2932.2	266.82	9.52	2.59e-19	1	3311505	3311691	hypothetical protein
Csa_3G099650	-3.5	569.9	52.63	7.35	9.85e-12	3	4935988	4936577	hypothetical protein
Csa_3G820500	-3.5	201.2	18.46	6.45	3.45e-09	3	31932884	31933295	hypothetical protein
Csa_4G365050	-3.5	543.4	50.61	6.86	2.87e-10	4	14849637	14849921	hypothetical protein
Csa_5G156200	3.4	11.5	126.5	-5.47	8.55e-07	5	5479940	5481027	hypothetical protein
Csa_4G051530	3.4	215.2	2346.06	-7.66	1.16e-12	4	4297367	4298283	hypothetical protein
Csa_5G485690	-3.4	638.8	59.53	5.54	5.9e-07	5	16965281	16965441	Cystatin
Csa_6G148230	3.4	145.4	1580.58	-8.8	1.49e-16	6	10340969	10341202	hypothetical protein
Csa_1G595890	3.4	2580.4	28002.2	-8.25	1.22e-14	1	22522075	22522736	12-oxophytodienoate reductase 3 [Source:Projected from Arabidopsis thaliana (AT2G06050) UniProtKB/Swiss-Prot%3BAcc:Q9FUP0]
Csa_7G390090	3.4	12.9	138.95	-5.02	7.49e-06	7	14588078	14588769	hypothetical protein
Csa_4G055450	-3.4	247.8	23.2	5.57	4.86e-07	4	4642274	4642582	hypothetical protein
Csa_2G367210	-3.4	330	30.78	6.02	4.43e-08	2	17718365	17718695	hypothetical protein
Csa_5G630820	-3.4	224.5	20.47	5.48	8.06e-07	5	25695391	25696048	hypothetical protein
Csa_6G148290	3.4	1452	15650.2	-9.13	9e-18	6	10361530	10361936	Superoxide dismutase [Cu-Zn]
Csa_1G064830	3.4	98.5	1062.72	-7.52	3.12e-12	1	6873028	6873231	hypothetical protein
Csa_7G351900	-3.4	1403.3	131.17	7.51	3.37e-12	7	12563544	12564077	hypothetical protein
Csa_3G730910	-3.4	215.9	19.69	6.15	2.1e-08	3	27403916	27405718	hypothetical protein
Csa_5G583380	3.4	12.1	129.44	-5.42	1.09e-06	5	20778324	20778838	65-kDa microtubule-associated protein 5 [Source:Projected from Arabidopsis thaliana (AT2G38720) UniProtKB/Swiss-Prot%3BAcc:Q9ZVJ3]
Csa_3G733220	-3.4	1327	124.8	5.94	7.13e-08	3	27832224	27833222	hypothetical protein
Csa_1G074930	-3.4	2763.6	257.79	8.76	2.03e-16	1	7661908	7664223	hypothetical protein
Csa_4G194780	3.4	276.6	2946.91	-9.66	7.54e-20	4	9660352	9660881	hypothetical protein
Csa_3G894500	3.4	564.9	5997.3	-7.93	1.46e-13	3	38426451	38427036	hypothetical protein
Csa_4G017140	3.4	781.9	8292.09	-6.42	4.15e-09	4	2309503	2310319	hypothetical protein
Csa_3G142945	-3.4	132.9	13.18	4.49	7.58e-05	3	9395436	9395645	hypothetical protein
Csa_1G074910	3.4	14.5	152.46	-4.36	0.000129	1	7644539	7645084	Structural constituent of cell wall
Csa_3G146330	-3.4	162.5	15.9	4.98	9.22e-06	3	9712096	9712330	hypothetical protein
Csa_1G555090	-3.4	332.1	31.67	5.02	7.78e-06	1	20260284	20260378	hypothetical protein
Csa_5G162580	3.4	564.1	5913.43	-8.66	4.56e-16	5	6160349	6161012	hypothetical protein
Csa_3G132540	3.4	13	134.28	-4.79	2.14e-05	3	8614192	8614315	hypothetical protein
Csa_5G606490	3.4	28.9	299.77	-6.37	5.69e-09	5	22893697	22893877	hypothetical protein
Csa_6G503880	-3.4	186.6	18.39	4.58	5.28e-05	6	25446338	25446436	salicylate carboxymethyltransferase
Csa_5G606630	3.4	35.3	363.32	-5.82	1.35e-07	5	22965265	22965297	hypothetical protein
Csa_4G218340	-3.4	151.9	15.4	5.09	5.59e-06	4	9900058	9900937	hypothetical protein
Csa_5G152260	-3.4	507.8	50.14	6.75	5.5e-10	5	4794160	4794285	hypothetical protein
Csa_2G335550	3.4	60.8	621.6	-5.71	2.37e-07	2	15057735	15057812	ABC transporter G family member 5 [Source:Projected from Arabidopsis thaliana (AT2G13610) UniProtKB/Swiss-Prot%3BAcc:Q9SIT6]
Csa_1G397130	3.4	52.6	538.01	-6.71	7.2e-10	1	14748898	14749146	hypothetical protein
Csa_5G608580	3.4	216.2	2212.44	-9.49	3.28e-19	5	23534792	23535258	hypothetical protein
Csa_1G597830	3.4	19.9	203.04	-6.29	9.35e-09	1	22827925	22828173	hypothetical protein
Csa_7G451320	3.4	11.9	122.49	-5.29	2.11e-06	7	18755247	18756170	hypothetical protein
Csa_4G000830	3.3	17.1	172.79	-4.32	0.000152	4	188226	188688	hypothetical protein
Csa_7G389450	3.3	102.5	1041.29	-6.61	1.34e-09	7	14473552	14473745	Probable inactive patatin-like protein 9 [Source:Projected from Arabidopsis thaliana (AT3G63200) UniProtKB/Swiss-Prot%3BAcc:Q93ZQ3]
Csa_7G073420	3.3	60.4	612.73	-2.1	0.0977	7	4854220	4855065	hypothetical protein
Csa_7G336480	3.3	308.6	3127.72	-5.67	2.86e-07	7	11952541	11953136	hypothetical protein
Csa_6G151130	3.3	40	406.84	-5.44	9.63e-07	6	10635993	10636301	hypothetical protein
Csa_2G429020	3.3	20.1	201.65	-4.31	0.000156	2	22360863	22361291	Peptidase%2C M48 family
Csa_1G433610	3.3	42.9	431.24	-5.34	1.6e-06	1	15870550	15870747	hypothetical protein
Csa_4G054810	-3.3	127.4	13.3	4.6	4.87e-05	4	4563895	4564021	hypothetical protein
Csa_1G042800	3.3	92.8	930.59	-8.76	2.15e-16	1	4514443	4514802	hypothetical protein
Csa_1G596420	3.3	541.6	5424.25	-7.57	2.19e-12	1	22538295	22539018	Germin-like protein subfamily 3 member 1 [Source:Projected from Arabidopsis thaliana (AT1G72610) UniProtKB/Swiss-Prot%3BAcc:P94040]
Csa_1G028070	-3.3	1618.4	160.67	8.24	1.37e-14	1	3105434	3107169	hypothetical protein
Csa_5G576750	3.3	77.6	774.31	-7.2	2.92e-11	5	20189489	20189548	hypothetical protein
Csa_1G165230	-3.3	145.3	14.81	5.32	1.77e-06	1	10317603	10317890	hypothetical protein
Csa_1G541390	3.3	105.2	1046.31	-6.54	2.04e-09	1	19987221	19988343	hypothetical protein
Csa_6G101980	-3.3	101.2	10.49	4.89	1.4e-05	6	6740237	6740568	hypothetical protein
Csa_6G423400	-3.3	278	28.45	5.91	8.06e-08	6	19640161	19640650	hypothetical protein
Csa_3G848170	-3.3	880.3	88.77	5.87	9.96e-08	3	34567910	34568145	hypothetical protein
Csa_7G407570	3.3	16.8	165.52	-5.68	2.86e-07	7	15668077	15668231	hypothetical protein
Csa_2G006790	3.3	944.5	9318.93	-9.12	9.9e-18	2	1199723	1202143	Grr1
Csa_3G733290	3.3	19.5	191.87	-5.93	7.16e-08	3	27856915	27857127	hypothetical protein
Csa_6G006810	3.3	16.4	160.99	-5.79	1.54e-07	6	597813	598427	hypothetical protein
Csa_7G043570	3.3	25.2	248	-6.6	1.41e-09	7	2386688	2387095	hypothetical protein
Csa_1G596520	-3.3	11856.6	1207.67	9.7	5e-20	1	22581450	22581757	hypothetical protein
Csa_5G118190	-3.3	526.5	53.62	7.78	4.53e-13	5	3060206	3060504	hypothetical protein
Csa_5G637700	-3.3	282.6	28.44	5.83	1.29e-07	5	26460487	26461051	hypothetical protein
Csa_5G140450	-3.3	1632.9	167.87	6.73	6.42e-10	5	3828683	3828775	hypothetical protein
Csa_7G447100	3.3	356.2	3493.06	-5.67	2.99e-07	7	17873482	17874101	hypothetical protein
Csa_4G312810	3.3	14.7	143.75	-5.32	1.78e-06	4	12990814	12990959	hypothetical protein
Csa_1G277970	3.3	13.9	135.33	-4.81	1.97e-05	1	13224648	13226157	GAE1 [Source:Projected from Arabidopsis thaliana (AT4G30440) UniProtKB/TrEMBL%3BAcc:A0A384LBP5]
Csa_3G776890	3.3	149.7	1459.91	-7.14	4.13e-11	3	29781021	29781466	hypothetical protein
Csa_3G183950	3.3	20.3	198.33	-5.47	8.35e-07	3	12870554	12872104	heat shock protein 83 [В Cucumis sativusВ (cucumber) ]
Csa_5G160220	3.3	131.5	1281.3	-8.71	3.11e-16	5	5884526	5884740	hypothetical protein
Csa_6G491670	3.3	10.7	104.02	-4.98	9.22e-06	6	23634686	23634793	hypothetical protein
Csa_5G285030	3.3	33.8	329.77	-5.01	7.88e-06	5	11812076	11812272	hypothetical protein
Csa_7G066840	-3.3	296.1	30.3	6.03	4.08e-08	7	4091255	4092458	hypothetical protein
Csa_1G045900	3.3	53.4	517.03	-6.28	9.83e-09	1	5198478	5198893	hypothetical protein
Csa_4G496760	-3.3	869.6	90.35	8.44	2.82e-15	4	17348847	17349599	PAD4
Csa_6G188150	3.3	36.8	357.23	-5.09	5.42e-06	6	12263135	12263971	hypothetical protein
Csa_4G652110	3.3	17.3	167.98	-4.48	7.94e-05	4	22697189	22697946	hypothetical protein
Csa_6G448110	3.3	7202.3	69228.9	-8.7	3.44e-16	6	21079372	21079932	hypothetical protein
Csa_7G320040	3.3	15.4	148.52	-5.25	2.55e-06	7	11095920	11096519	At1g43790 [Source:Projected from Arabidopsis thaliana (AT1G43790) UniProtKB/TrEMBL%3BAcc:Q8LBX7]
Csa_2G396190	3.3	34.1	327.44	-7.02	9.43e-11	2	20359361	20359999	hypothetical protein
Csa_5G148780	-3.3	15905.2	1664.31	9.72	4.23e-20	5	4416549	4416822	hypothetical protein
Csa_7G293230	-3.3	271.1	27.57	5.72	2.2e-07	7	10370740	10371015	LATE BLOOMER 1
Csa_1G600170	3.3	23.7	225.42	-6.42	4.36e-09	1	23129597	23129852	hypothetical protein
Csa_4G047980	-3.3	611.1	63.91	7.92	1.64e-13	4	3832314	3833943	hypothetical protein
Csa_6G091860	3.2	68.4	648.89	-8.01	8.36e-14	6	6202970	6203716	hypothetical protein
Csa_2G378540	-3.2	205.1	21.88	5.19	3.32e-06	2	19128917	19128976	hypothetical protein
Csa_2G351740	3.2	174.3	1647.87	-7.22	2.43e-11	2	16197370	16197690	hypothetical protein
Csa_7G108300	3.2	206.1	1945.07	-8.65	4.87e-16	7	5770084	5771832	Fasciclin-like arabinogalactan protein 11
Csa_2G360840	3.2	14.9	141.09	-5.24	2.67e-06	2	17145433	17146431	hypothetical protein
Csa_4G295520	3.2	10.2	94.91	-4.71	3.1e-05	4	11876928	11878576	hypothetical protein
Csa_1G294600	3.2	21.5	199.82	-4.65	3.96e-05	1	13368141	13369668	hypothetical protein
Csa_4G017190	3.2	256.6	2395.91	-8.97	3.52e-17	4	2345953	2346462	Transcription factor bHLH128 [Source:Projected from Arabidopsis thaliana (AT1G05805) UniProtKB/Swiss-Prot%3BAcc:Q8H102]
Csa_3G778370	3.2	26.7	249.7	-5.93	7.27e-08	3	30074776	30075486	hypothetical protein
Csa_2G402640	3.2	14.1	130.69	-5.28	2.18e-06	2	20649667	20650310	hypothetical protein
Csa_6G149360	3.2	28.5	262.46	-6.28	9.91e-09	6	10415654	10416076	hypothetical protein
Csa_6G504610	3.2	123.5	1132.36	-6.14	2.16e-08	6	25574535	25575189	Beta-galactosidase 3 [Source:Projected from Arabidopsis thaliana (AT4G36360) UniProtKB/Swiss-Prot%3BAcc:Q9SCV9]
Csa_6G110840	3.2	34.4	315.21	-5.61	4.06e-07	6	7544646	7544739	hypothetical protein
Csa_1G015060	3.2	13.1	119.63	-5.2	3.24e-06	1	1988666	1988995	hypothetical protein
Csa_5G139630	3.2	10.7	98.05	-4.69	3.34e-05	5	3671178	3671984	hypothetical protein
Csa_3G798110	3.2	13.3	121.23	-4.64	4.14e-05	3	30724051	30724780	hypothetical protein
Csa_5G169060	3.2	18.5	167.58	-5.45	9.28e-07	5	6742221	6742334	Serine/threonine-protein kinase TIO [Source:Projected from Arabidopsis thaliana (AT1G50240) UniProtKB/Swiss-Prot%3BAcc:Q2QAV0]
Csa_7G414480	-3.2	325.1	35.71	6.41	4.44e-09	7	15978792	15979336	hypothetical protein
Csa_1G533380	-3.2	199.1	21.68	5.76	1.84e-07	1	18862888	18863436	hypothetical protein
Csa_6G303240	-3.2	691.4	76.52	7.07	6.89e-11	6	14538215	14538332	hypothetical protein
Csa_3G733230	-3.2	251	28.46	4.36	0.000131	3	27834376	27835341	hypothetical protein
Csa_2G190800	3.2	24.3	220.46	-6.08	3.13e-08	2	10287461	10288083	hypothetical protein
Csa_5G174650	3.2	52.6	476.19	-6.56	1.78e-09	5	7272119	7273864	hypothetical protein
Csa_1G000640	3.2	289.8	2611.99	-8.55	1.13e-15	1	98495	98905	hypothetical protein
Csa_1G231530	3.2	40.3	361.54	-5.41	1.15e-06	1	12121443	12121547	hypothetical protein
Csa_7G452960	3.2	20.6	184.64	-5.62	3.87e-07	7	19136191	19136959	hypothetical protein
Csa_6G495860	3.2	11.5	103.66	-4.91	1.29e-05	6	24143914	24144646	At2g22850 [Source:Projected from Arabidopsis thaliana (AT2G22850) UniProtKB/TrEMBL%3BAcc:O81002]
Csa_4G629470	-3.2	5156.3	574.55	2.63	0.0322	4	20527571	20528088	hypothetical protein
Csa_5G608060	-3.2	112.4	12.71	4.84	1.75e-05	5	23220431	23220786	hypothetical protein
Csa_3G829130	-3.2	107.7	12.48	4.63	4.33e-05	3	33143023	33143953	hypothetical protein
Csa_2G115750	3.2	12.1	108.29	-4.72	2.98e-05	2	7827600	7828235	hypothetical protein
Csa_5G647530	-3.2	2137.4	239.56	7.84	2.93e-13	5	27427271	27427567	hypothetical protein
Csa_2G123570	-3.1	258.3	28.71	6.13	2.35e-08	2	8277067	8277443	hypothetical protein
Csa_6G495100	3.1	1015	8984.29	-9.4	7.75e-19	6	23978416	23978468	hypothetical protein
Csa_7G380130	-3.1	89.8	10.06	4.6	4.91e-05	7	14121767	14121984	hypothetical protein
Csa_7G343340	-3.1	696.9	78.84	5.61	4.11e-07	7	12471933	12473962	hypothetical protein
Csa_6G302190	-3.1	285.9	32.45	5.99	5.18e-08	6	14483553	14485870	hypothetical protein
Csa_5G607450	-3.1	191.4	21.56	5.91	8.37e-08	5	23127709	23127962	hypothetical protein
Csa_3G774730	-3.1	191.7	21.25	5.71	2.34e-07	3	29648993	29649300	hypothetical protein
Csa_1G481210	3.1	1758.8	15493.3	-7.71	7.62e-13	1	17402265	17402661	hypothetical protein
Csa_1G064820	3.1	407.8	3588.63	-7.96	1.22e-13	1	6872421	6872518	hypothetical protein
Csa_6G454420	3.1	26.9	236.73	-5.61	4.13e-07	6	21790405	21790881	hypothetical protein
Csa_7G431320	3.1	68.4	597.88	-7.77	4.96e-13	7	16871622	16873074	hypothetical protein
Csa_3G842740	-3.1	2057.3	236.48	6.67	9.42e-10	3	34037290	34037880	hypothetical protein
Csa_5G647390	3.1	18.8	164.75	-5.44	9.57e-07	5	27349985	27351440	Acetyl esterase
Csa_2G011420	3.1	22.6	199.01	-5.13	4.58e-06	2	2008311	2008889	hypothetical protein
Csa_2G351560	3.1	37.7	328.83	-5.58	4.79e-07	2	16113034	16113189	hypothetical protein
Csa_4G286380	3.1	148.1	1290.18	-8.48	2.01e-15	4	11071802	11072250	hypothetical protein
Csa_2G028500	3.1	57.6	502.86	-6.49	2.79e-09	2	2875464	2875815	hypothetical protein
Csa_4G026800	-3.1	685.1	77.88	6.74	5.85e-10	4	2831850	2832161	hypothetical protein
Csa_2G349660	3.1	211.4	1834.49	-8.63	5.62e-16	2	15870415	15871425	hypothetical protein
Csa_4G043950	3.1	41.4	358.86	-1.81	0.165	4	3442343	3442886	hypothetical protein
Csa_7G447150	3.1	11.7	101.53	-4.4	0.000112	7	17893373	17894226	hypothetical protein
Csa_3G099680	3.1	13598.6	117296	-8.1	3.96e-14	3	4962817	4963568	LHCII type III chlorophyll a/b binding protein
Csa_1G445860	3.1	5944.3	51035.5	-7.52	3.05e-12	1	16272918	16273602	Chlorophyll A/B binding protein
Csa_7G037590	-3.1	8365.3	974.54	7.48	3.95e-12	7	2013636	2013778	Cell wall glycine-rich protein
Csa_7G065110	-3.1	112.3	13.68	4.52	6.79e-05	7	3878905	3879209	hypothetical protein
Csa_7G290470	3.1	15.3	129.86	-4.58	5.3e-05	7	10065754	10066148	hypothetical protein
Csa_2G193340	3.1	50.8	433.36	-2.07	0.104	2	10338280	10338522	hypothetical protein
Csa_5G567300	3.1	92.2	784.99	-7.28	1.64e-11	5	19713437	19713643	hypothetical protein
Csa_1G600160	3.1	19.9	169.95	-5.22	2.95e-06	1	23127113	23127122	hypothetical protein
Csa_6G497350	3.1	578.9	4917.89	-8.51	1.66e-15	6	24513302	24513496	hypothetical protein
Csa_5G621920	3.1	157.9	1339.14	-6.29	9.11e-09	5	24471214	24471622	Non-symbiotic hemoglobin 2 [Source:Projected from Arabidopsis thaliana (AT3G10520) UniProtKB/Swiss-Prot%3BAcc:O24521]
Csa_2G287040	-3.1	267.1	32.03	5.28	2.18e-06	2	13643355	13644059	hypothetical protein
Csa_4G095600	3.1	950.6	8049.41	-8.23	1.53e-14	4	6290807	6291296	hypothetical protein
Csa_7G293730	-3.1	176.3	20.63	5.2	3.26e-06	7	10381372	10381573	hypothetical protein
Csa_3G181960	-3.1	349.9	41.77	6.19	1.64e-08	3	12529263	12529551	hypothetical protein
Csa_5G533470	3.1	16.8	140.13	-4.81	1.97e-05	5	18982016	18982136	Structural maintenance of chromosomes protein [Source:Projected from Arabidopsis thaliana (AT5G48600) UniProtKB/TrEMBL%3BAcc:F4K1S1]
Csa_1G060760	3.1	67.6	565.82	-4.55	6.03e-05	1	6538262	6539089	hypothetical protein
Csa_3G851710	3.1	76.8	642.86	-6.83	3.45e-10	3	35118617	35119174	hypothetical protein
Csa_1G021900	-3.1	1860.2	222.31	6.49	2.7e-09	1	2253864	2254318	hypothetical protein
Csa_6G499740	-3.1	1421.3	170.48	8.36	5.14e-15	6	24799778	24800375	hypothetical protein
Csa_2G190740	3.1	169	1411.87	-6.8	4.24e-10	2	10225213	10225766	hypothetical protein
Csa_3G850530	3.1	16.1	135.65	-4.13	0.000321	3	34938256	34938785	hypothetical protein
Csa_2G000880	3.1	74.3	619.38	-5.56	5.09e-07	2	484642	485959	hypothetical protein
Csa_3G874320	-3.1	1031.9	125.04	7.41	6.46e-12	3	36571041	36571375	hypothetical protein
Csa_3G119540	3.1	507.1	4212.14	-8.03	6.92e-14	3	6764369	6766281	Aspartic proteinase nepenthesin-1
Csa_3G177960	3.1	51.8	430.21	-7.08	6.21e-11	3	12092611	12093502	hypothetical protein
Csa_1G013210	3	431.8	3568.8	-6.49	2.77e-09	1	1769409	1770049	hypothetical protein
Csa_4G651800	3	133.4	1101.44	-6.78	4.71e-10	4	22459448	22460042	hypothetical protein
Csa_4G649610	3	16.9	138.76	-5.04	7.09e-06	4	22297800	22298211	hypothetical protein
Csa_2G000450	3	132.5	1089.49	-7.09	6.02e-11	2	264058	264586	hypothetical protein
Csa_7G031600	-3	100.7	12	4.6	4.92e-05	7	1716900	1717161	Long chain acyl-CoA synthetase 8 [Source:Projected from Arabidopsis thaliana (AT2G04350) UniProtKB/Swiss-Prot%3BAcc:Q9SJD4]
Csa_1G004040	-3	183.2	22.07	5.28	2.2e-06	1	612649	613677	Cytochrome P450
Csa_3G129640	3	90.5	744.03	-5.81	1.37e-07	3	8331544	8332054	hypothetical protein
Csa_7G293740	-3	3455.6	421.35	7.65	1.21e-12	7	10394848	10395514	hypothetical protein
Csa_2G010270	3	1118	9153.1	-8.65	4.87e-16	2	1919498	1919742	hypothetical protein
Csa_6G310500	3	12	98.2	-4.62	4.46e-05	6	14814669	14814891	hypothetical protein
Csa_2G005360	3	14.5	119.52	-4.48	7.88e-05	2	901835	902981	hypothetical protein
Csa_1G612920	-3	92.5	11.39	4.51	7.03e-05	1	23975086	23975283	hypothetical protein
Csa_4G309150	-3	4051.9	497.68	6.32	7.89e-09	4	12762460	12763010	high mobility group B1 [Source:Projected from Arabidopsis thaliana (AT3G51880) TAIR%3BAcc:AT3G51880]
Csa_4G627210	3	838.9	6829.47	-7.19	2.96e-11	4	20318562	20319268	hypothetical protein
Csa_1G572950	3	428.9	3489.3	-7.31	1.34e-11	1	21338693	21339005	Histone H2A
Csa_7G073410	3	123.7	1006.98	-6.56	1.83e-09	7	4849662	4850438	hypothetical protein
Csa_1G038320	3	1437.8	11683	-8.4	3.99e-15	1	3615728	3616350	hypothetical protein
Csa_4G016450	-3	96.6	12.2	4.23	0.000219	4	2152126	2152650	hypothetical protein
Csa_4G111620	3	47.5	384.78	-5.74	2e-07	4	7180692	7181314	hypothetical protein
Csa_4G642430	-3	203.2	25.26	5.05	6.63e-06	4	21527574	21527894	hypothetical protein
Csa_6G190490	3	10.5	84.33	-3.64	0.00183	6	12479358	12479816	hypothetical protein
Csa_3G875960	-3	174.9	22.44	3.92	0.000685	3	36667663	36667821	hypothetical protein
Csa_6G401340	3	100.8	814.11	-5.03	7.15e-06	6	17877285	17878526	Catalytic
Csa_3G128900	3	12.5	99.38	-3.95	0.000616	3	8211649	8213080	hypothetical protein
Csa_3G734980	3	66.9	534.73	-6.24	1.21e-08	3	28223131	28224674	hypothetical protein
Csa_1G532310	3	2563.8	20497.5	-8.83	1.19e-16	1	18801541	18803045	hypothetical protein
Csa_3G852460	-3	274.6	35.1	4.91	1.29e-05	3	35346938	35347381	hypothetical protein
Csa_3G126820	3	25.7	205.11	-5.78	1.65e-07	3	7838938	7839288	hypothetical protein
Csa_2G005900	3	180.7	1437.26	-6.49	2.82e-09	2	956824	957845	Protein kinase
Csa_2G368250	3	12.1	96.92	-4.09	0.000372	2	17756070	17756260	hypothetical protein
Csa_4G025130	3	13.5	107.28	-4.46	8.58e-05	4	2716401	2716755	hypothetical protein
Csa_4G049610	-3	3866.3	488.47	6.59	1.57e-09	4	3928107	3928351	hypothetical protein
Csa_6G076740	3	12.5	99.07	-4.42	0.000102	6	5088340	5089624	Gibberellin receptor GID1
Csa_3G889840	3	375.4	2962.11	-8.38	4.45e-15	3	37804529	37804719	hypothetical protein
Csa_3G097040	-3	113.7	14.53	4.49	7.68e-05	3	4792113	4792349	hypothetical protein
Csa_3G910670	-3	164.3	20.63	5.27	2.23e-06	3	39289801	39289948	Major pollen allergen Ory s 1
Csa_6G501280	3	46.1	363.56	-6.77	4.96e-10	6	25101702	25101988	hypothetical protein
Csa_1G505400	3	639.2	5020.65	-5.83	1.25e-07	1	17875007	17876022	Osmotin-like protein
Csa_4G420130	-3	2427.9	308.85	7.94	1.42e-13	4	15794296	15796932	hypothetical protein
Csa_1G627480	3	81.8	643.94	-5.78	1.62e-07	1	24707694	24708363	hypothetical protein
Csa_3G116790	3	46.1	363.3	-5.75	1.9e-07	3	6312195	6312565	hypothetical protein
Csa_3G845490	3	44.2	345.42	-2.01	0.117	3	34253924	34254234	hypothetical protein
Csa_6G497240	-3	782.8	100.57	6.44	3.68e-09	6	24449436	24449882	hypothetical protein
Csa_1G278500	-3	2316.5	297.88	7.46	4.81e-12	1	13238620	13239488	hypothetical protein
Csa_1G426950	3	21.2	165.81	-4.52	6.77e-05	1	15755986	15756461	hypothetical protein
Csa_5G567800	3	115.5	900.03	-6.91	2.08e-10	5	19732017	19733141	hypothetical protein
Csa_4G082970	-3	806.5	103.59	7.52	3.17e-12	4	5570928	5574250	hypothetical protein
Csa_3G778180	3	7722.7	60053.2	-6.17	1.87e-08	3	29957519	29958145	hypothetical protein
Csa_6G495750	-3	241.9	31.28	6.08	3.07e-08	6	24077646	24078263	hypothetical protein
Csa_3G110030	3	11.5	89.61	-3.84	0.000926	3	5417965	5418554	hypothetical protein
Csa_6G495020	2.9	1015.6	7840.18	-7.92	1.6e-13	6	23923634	23923870	LOB domain-containing protein
Csa_5G141110	2.9	22.8	175.19	-4.66	3.88e-05	5	3922296	3922646	hypothetical protein
Csa_1G024890	-2.9	1760.5	228.87	7.05	7.73e-11	1	2586989	2587364	hypothetical protein
Csa_4G052080	-2.9	95.9	13.07	3.34	0.00471	4	4347233	4347882	hypothetical protein
Csa_2G000070	-2.9	107.8	13.99	4.55	6.02e-05	2	67468	67647	hypothetical protein
Csa_7G074970	2.9	905.6	6933.69	-8.48	2.11e-15	7	5177123	5177694	hypothetical protein
Csa_1G065980	2.9	70.8	540.71	-6.44	3.7e-09	1	6950704	6950982	hypothetical protein
Csa_6G040640	-2.9	95.8	12.87	3.89	0.000782	6	3011533	3012262	hypothetical protein
Csa_6G446520	2.9	30.8	234.57	-6.02	4.32e-08	6	20993249	20993543	hypothetical protein
Csa_2G350290	-2.9	107.6	14.42	4.46	8.65e-05	2	15935617	15936819	hypothetical protein
Csa_4G293320	2.9	18.7	142.16	-5.08	5.81e-06	4	11707405	11707888	Kinesin-like protein KIN-5B [Source:Projected from Arabidopsis thaliana (AT2G37420) UniProtKB/Swiss-Prot%3BAcc:Q0WQJ7]
Csa_6G080390	2.9	291.7	2205.84	-8.16	2.52e-14	6	5479744	5479980	hypothetical protein
Csa_5G305760	2.9	34.2	259.63	-5.35	1.55e-06	5	12418112	12418398	hypothetical protein
Csa_2G028480	2.9	101.3	767.61	-5.92	7.79e-08	2	2869194	2869830	hypothetical protein
Csa_7G029430	2.9	21.3	160.13	-4.62	4.52e-05	7	1567982	1568883	hypothetical protein
Csa_6G491060	2.9	125.2	943.67	-5.35	1.57e-06	6	23571408	23573024	hypothetical protein
Csa_5G173520	2.9	131.6	992.26	-6.78	4.67e-10	5	7172347	7172779	F-box protein PP2-A14 [Source:Projected from Arabidopsis thaliana (AT5G52120) UniProtKB/Swiss-Prot%3BAcc:Q9FJ80]
Csa_4G025140	2.9	1873.5	14092	-8.83	1.21e-16	4	2720401	2720710	hypothetical protein
Csa_5G146200	2.9	17.1	129.72	-4.37	0.000126	5	3975364	3975710	hypothetical protein
Csa_6G091830	-2.9	938	125.65	7.17	3.49e-11	6	6164363	6164938	hypothetical protein
Csa_3G038100	2.9	57.1	429.84	-6.55	2.01e-09	3	2684943	2686691	hypothetical protein
Csa_1G049960	2.9	132.5	993.31	-7.34	1.11e-11	1	5668044	5668426	hypothetical protein
Csa_4G003660	2.9	416.3	3124.62	-7.1	5.48e-11	4	673060	674324	hypothetical protein
Csa_6G520430	2.9	32.1	239.7	-5.73	2.11e-07	6	27809325	27810167	hypothetical protein
Csa_3G359140	2.9	20.7	154.83	-5.26	2.42e-06	3	18417211	18417256	hypothetical protein
Csa_3G829200	2.9	649.9	4857.33	-7.74	5.94e-13	3	33182559	33182917	hypothetical protein
Csa_6G439940	2.9	27.4	203.31	-4.45	8.86e-05	6	20628967	20630107	hypothetical protein
Csa_4G269130	-2.9	768.3	102.72	7.17	3.51e-11	4	10649743	10650006	hypothetical protein
Csa_3G842030	2.9	445	3306.1	-7.61	1.57e-12	3	33880508	33881247	hypothetical protein
Csa_2G011530	2.9	988.1	7332.73	-7.63	1.39e-12	2	2084097	2085482	EMB3119 [Source:Projected from Arabidopsis thaliana (AT3G04790) UniProtKB/TrEMBL%3BAcc:A0A178V804]
Csa_7G433930	-2.9	322.7	43.72	5.34	1.62e-06	7	17434392	17436423	hypothetical protein
Csa_3G171230	2.9	65.5	484.85	-6.45	3.63e-09	3	11437220	11437482	hypothetical protein
Csa_5G157220	2.9	13	95.54	-3.7	0.0015	5	5501740	5502200	hypothetical protein
Csa_3G117960	2.9	326.8	2413.01	-6.91	2.08e-10	3	6447664	6448246	hypothetical protein
Csa_2G070840	-2.9	1128.9	153.76	7.12	4.74e-11	2	5473852	5474029	Protein BONZAI 3 [Source:Projected from Arabidopsis thaliana (AT1G08860) UniProtKB/Swiss-Prot%3BAcc:Q5XQC7]
Csa_6G516850	-2.9	239.6	33.08	5.6	4.26e-07	6	26943146	26943955	hypothetical protein
Csa_3G904070	2.9	50.2	368.67	-5.37	1.41e-06	3	39213174	39214306	hypothetical protein
Csa_3G684690	2.9	26.3	193.98	-4.85	1.66e-05	3	26209677	26211063	hypothetical protein
Csa_7G058620	2.9	439.5	3232.18	-5.67	2.9e-07	7	3453794	3454572	hypothetical protein
Csa_6G396660	2.9	19.8	145.27	-5.11	5.1e-06	6	17573858	17574291	hypothetical protein
Csa_3G730860	2.9	72.2	530.16	-6.87	2.6e-10	3	27383950	27384554	Probably inactive leucine-rich repeat receptor-like protein kinase IMK2 [Source:Projected from Arabidopsis thaliana (AT3G51740) UniProtKB/Swiss-Prot%3BAcc:Q9SCT4]
Csa_7G448700	2.9	12.7	93.34	-4.25	0.000198	7	18331614	18332415	hypothetical protein
Csa_5G184310	-2.9	655.9	88.61	6.75	5.67e-10	5	8350815	8351078	hypothetical protein
Csa_1G597020	-2.9	5801.2	788.84	7.8	3.95e-13	1	22599019	22599597	hypothetical protein
Csa_3G592690	2.9	46.6	343.94	-5.97	5.9e-08	3	22750476	22751522	hypothetical protein
Csa_7G352490	-2.9	1599.7	217.19	6.22	1.43e-08	7	12656138	12656438	hypothetical protein
Csa_1G015780	2.9	29.5	217.54	-4.84	1.72e-05	1	2142944	2143594	hypothetical protein
Csa_3G910650	2.9	391.5	2856.57	-7.21	2.65e-11	3	39283049	39283348	hypothetical protein
Csa_7G433150	2.9	1331.3	9707.2	-8.2	1.91e-14	7	17332118	17332647	Lactoylglutathione lyase
Csa_4G644670	2.9	13	95.44	-4.01	0.000491	4	21682394	21682852	hypothetical protein
Csa_4G094530	-2.9	1977.8	272.41	7.47	4.23e-12	4	6197565	6198048	hypothetical protein
Csa_5G221960	2.9	112.9	820.35	-6.04	3.94e-08	5	10089814	10090019	hypothetical protein
Csa_5G585950	-2.9	167.7	23.47	5.09	5.47e-06	5	20892854	20895186	hypothetical protein
Csa_5G155560	-2.9	367.8	51.43	4.62	4.45e-05	5	5334779	5335537	hypothetical protein
Csa_1G589650	-2.9	5899.8	813.56	8.37	4.86e-15	1	22323963	22324430	IQ domain-containing protein IQM5 [Source:Projected from Arabidopsis thaliana (AT5G57010) UniProtKB/Swiss-Prot%3BAcc:Q058N0]
Csa_6G405970	2.9	137.2	992.12	-6.33	7.36e-09	6	18407307	18407843	hypothetical protein
Csa_6G445190	2.9	33.7	243.38	-5.92	7.85e-08	6	20771836	20772271	Laccase-11 [Source:Projected from Arabidopsis thaliana (AT5G03260) UniProtKB/Swiss-Prot%3BAcc:Q8VZA1]
Csa_3G127030	-2.8	134.9	19	4.34	0.000143	3	7951399	7952070	Cyclin-dependent protein kinase
Csa_3G820520	-2.8	330.2	45.73	6.17	1.86e-08	3	31942224	31942473	hypothetical protein
Csa_6G486960	-2.8	458.3	64.93	4.6	4.87e-05	6	22777980	22778193	probable WRKY transcription factor 51
Csa_7G010800	2.8	27	192.34	-4.18	0.000267	7	671570	671803	hypothetical protein
Csa_4G043890	2.8	69	492.38	-5.72	2.24e-07	4	3395578	3395860	GATA transcription factor 5 [Source:Projected from Arabidopsis thaliana (AT5G66320) UniProtKB/Swiss-Prot%3BAcc:Q9FH57]
Csa_6G188070	2.8	22.7	162.45	-5.09	5.42e-06	6	12203890	12204170	Proliferating cell nuclear antigen
Csa_5G606660	2.8	173.4	1238.21	-6.3	8.54e-09	5	22979740	22980428	hypothetical protein
Csa_2G382680	-2.8	1876.2	262.03	7.21	2.76e-11	2	19876759	19877680	hypothetical protein
Csa_5G524750	2.8	935.7	6678.22	-8	8.59e-14	5	18588179	18588866	SocL12 (Chloroplast ribosomal protein)
Csa_6G490220	2.8	21.7	154.18	-4.96	9.95e-06	6	23297113	23297734	hypothetical protein
Csa_5G172270	-2.8	363	51.06	5.39	1.24e-06	5	6925045	6925695	Gibberellin 20-oxidase
Csa_1G145980	2.8	2582.6	18419	-6.5	2.57e-09	1	9831107	9832663	Arogenate/prephenate dehydratase
Csa_3G669610	2.8	177.6	1264.62	-6.26	1.08e-08	3	26089155	26089512	hypothetical protein
Csa_1G126030	-2.8	176.9	24.35	4.55	5.94e-05	1	9307746	9308437	hypothetical protein
Csa_3G778420	2.8	221.9	1577.82	-7.2	2.8e-11	3	30098700	30098762	hypothetical protein
Csa_4G285800	2.8	29.6	209.32	-5.02	7.6e-06	4	11028491	11028706	hypothetical protein
Csa_2G263940	2.8	130.7	927.98	-7.25	1.96e-11	2	12684253	12686042	hypothetical protein
Csa_7G049140	2.8	20.8	147.53	-3.55	0.00246	7	3086698	3087347	hypothetical protein
Csa_6G067970	2.8	560.4	3969.63	-7.2	2.91e-11	6	4841976	4842181	Acyl carrier protein 1%2C chloroplastic
Csa_2G032740	2.8	28.3	200.53	-5.57	4.86e-07	2	3124968	3125177	hypothetical protein
Csa_3G702570	2.8	58.7	413.5	-5.93	7.27e-08	3	26638339	26638800	hypothetical protein
Csa_6G498970	-2.8	367	51.75	6.42	4.26e-09	6	24587390	24588616	hypothetical protein
Csa_2G369730	-2.8	510.2	71.55	5.78	1.62e-07	2	18060417	18061044	hypothetical protein
Csa_1G045660	-2.8	210.8	30.68	4.29	0.000169	1	5067118	5068869	ATP binding protein
Csa_2G028490	2.8	19.8	139.96	-4.54	6.32e-05	2	2872665	2872710	hypothetical protein
Csa_5G608360	2.8	52.4	369.22	-5.32	1.77e-06	5	23399019	23399138	DVL5 [Source:Projected from Arabidopsis thaliana (AT1G68825) UniProtKB/TrEMBL%3BAcc:Q6X5T8]
Csa_3G882960	2.8	20.9	146.32	-4.97	9.48e-06	3	37485212	37486219	hypothetical protein
Csa_5G218200	2.8	24.9	174.26	-4.21	0.000231	5	9742408	9744625	hypothetical protein
Csa_3G119330	-2.8	271.5	39.26	5.15	4.05e-06	3	6643211	6645182	hypothetical protein
Csa_5G610370	-2.8	660.8	94.35	6.74	5.86e-10	5	23736048	23736744	hypothetical protein
Csa_2G000790	2.8	262.1	1836.63	-5.53	6.2e-07	2	449343	449742	hypothetical protein
Csa_5G158580	-2.8	4574	654.24	8.16	2.56e-14	5	5765166	5765520	Primary amine oxidase
Csa_4G029990	2.8	112.8	787.42	-6.75	5.5e-10	4	3026031	3026473	hypothetical protein
Csa_5G576680	2.8	50.2	351.64	-5.41	1.13e-06	5	20140801	20141401	hypothetical protein
Csa_2G352370	-2.8	1657.9	236.57	6.16	1.99e-08	2	16271629	16272176	hypothetical protein
Csa_5G612310	2.8	25.3	176.36	-5.16	3.86e-06	5	24025161	24025828	Integrase-type DNA-binding superfamily protein [Source:Projected from Arabidopsis thaliana (AT3G54320) TAIR%3BAcc:AT3G54320]
Csa_7G452920	2.8	34.2	238.09	-4.86	1.59e-05	7	19112386	19113246	hypothetical protein
Csa_3G002930	2.8	80.4	557.04	-5.62	3.75e-07	3	589884	590975	hypothetical protein
Csa_2G055570	2.8	1313.7	9113.54	-7.98	1.03e-13	2	4240565	4240595	hypothetical protein
Csa_3G047750	-2.8	77.1	11.27	3.72	0.00137	3	3304690	3305285	hypothetical protein
Csa_1G025780	2.8	311.1	2152.95	-7.73	6.54e-13	1	2856368	2857055	hypothetical protein
Csa_3G873270	2.8	19.3	132.07	-4.6	4.89e-05	3	36518219	36519674	hypothetical protein
Csa_7G318990	-2.8	3937.9	573.36	6.68	8.6e-10	7	11050812	11051005	hypothetical protein
Csa_3G837030	-2.8	447.5	64.96	6.42	4.28e-09	3	33431886	33432194	hypothetical protein
Csa_2G004705	-2.8	1135.2	166.06	4.91	1.28e-05	2	768205	768453	hypothetical protein
Csa_3G874350	2.8	20.6	140.66	-4.74	2.73e-05	3	36592380	36592669	hypothetical protein
Csa_6G075185	2.8	81.6	560.22	-6.16	2e-08	6	5023351	5023659	hypothetical protein
Csa_1G575170	2.8	10	69.06	-3.76	0.00123	1	21868029	21868080	Meiotic nuclear division protein 1 homolog [Source:Projected from Arabidopsis thaliana (AT4G29170) UniProtKB/Swiss-Prot%3BAcc:Q8GYD2]
Csa_1G269870	-2.8	638.1	92.65	6.64	1.13e-09	1	13085445	13086464	DNA-binding protein RAV1
Csa_3G147780	2.8	24410.8	166685	-6.85	3.06e-10	3	9941285	9942458	hypothetical protein
Csa_6G517100	2.8	10.5	72.05	-3.84	0.000926	6	27070484	27071564	hypothetical protein
Csa_1G229500	2.8	5017.1	34117.7	-8.09	4.36e-14	1	12029634	12030462	Hydrolase%2C hydrolyzing O-glycosyl compounds
Csa_5G190560	2.8	27.4	185.96	-4.98	9.2e-06	5	8623214	8623966	17.8 kDa class I heat shock protein-like [В Cucumis sativusВ (cucumber) ]
Csa_4G046600	2.8	55.8	377.96	-4.91	1.27e-05	4	3586158	3587123	hypothetical protein
Csa_3G732650	2.8	842.5	5709.55	-7.06	7.07e-11	3	27794891	27795997	hypothetical protein
Csa_3G890120	2.8	39.6	268.67	-4.87	1.54e-05	3	38039463	38040393	hypothetical protein
Csa_6G009430	2.8	47.6	322.35	-5.41	1.13e-06	6	1043302	1044674	hypothetical protein
Csa_7G190690	2.8	29.8	201.58	-4.37	0.000125	7	6926212	6926975	hypothetical protein
Csa_4G269160	2.8	256.3	1729.16	-7.48	4.04e-12	4	10655237	10655591	hypothetical protein
Csa_3G159450	2.8	50.1	338.63	-5.54	5.95e-07	3	10792579	10792623	hypothetical protein
Csa_1G044880	2.8	365.4	2461.84	-7.76	5.41e-13	1	4907643	4908110	hypothetical protein
Csa_3G846010	2.8	28.2	190.63	-4.7	3.19e-05	3	34294043	34295058	hypothetical protein
Csa_4G416980	-2.7	100	15.24	3.63	0.00187	4	15665401	15665405	hypothetical protein
Csa_4G622230	-2.7	299.4	44.97	5.5	7.01e-07	4	19949116	19949196	hypothetical protein
Csa_3G735550	2.7	26.1	175.26	-4.48	7.81e-05	3	28275884	28276689	hypothetical protein
Csa_1G574810	-2.7	603.6	90.08	6.9	2.11e-10	1	21593971	21594060	hypothetical protein
Csa_3G829010	-2.7	434.3	64.78	5.74	1.99e-07	3	33069590	33070719	hypothetical protein
Csa_2G145880	2.7	393.8	2645.15	-7.2	2.78e-11	2	8730354	8731024	Serine hydroxymethyltransferase
Csa_1G329900	-2.7	87.6	12.78	4.05	0.000429	1	13884433	13884640	hypothetical protein
Csa_7G291130	2.7	691	4623.97	-7.41	6.49e-12	7	10242425	10242889	hypothetical protein
Csa_7G308910	2.7	1023.9	6853.71	-8.07	5.25e-14	7	10756510	10757864	hypothetical protein
Csa_6G507290	-2.7	359.7	53.22	5.72	2.3e-07	6	25988091	25989794	hypothetical protein
Csa_4G642550	2.7	14.5	98.32	-3.43	0.00359	4	21604206	21604882	hypothetical protein
Csa_5G412250	2.7	51.7	344.26	-5.61	4.03e-07	5	14900652	14901110	hypothetical protein
Csa_3G045050	2.7	20.5	137.71	-4.46	8.72e-05	3	3121544	3122290	hypothetical protein
Csa_1G058140	-2.7	2307.5	347.38	5.28	2.2e-06	1	6392145	6392245	hypothetical protein
Csa_4G646350	2.7	13.1	87.53	-3.95	0.000625	4	22101607	22102083	hypothetical protein
Csa_7G446990	2.7	2064.6	13744.7	-7.33	1.19e-11	7	17808777	17809576	30S ribosomal protein S17%2C chloroplastic [Source:Projected from Arabidopsis thaliana (AT1G79850) UniProtKB/Swiss-Prot%3BAcc:P16180]
Csa_3G903520	2.7	3925.7	26126.7	-7.02	9.85e-11	3	39168691	39168986	Glycine cleavage system h protein
Csa_1G527870	2.7	64.7	430.72	-4.41	0.000108	1	18410460	18411458	В 18.5 kDa class I heat shock protein-like [В Cucumis sativusВ (cucumber) ]
Csa_3G164460	-2.7	2250.9	339.35	5.27	2.25e-06	3	10806406	10806723	FCS-Like Zinc finger 15 [Source:Projected from Arabidopsis thaliana (AT5G49120) UniProtKB/Swiss-Prot%3BAcc:Q9FH22]
Csa_4G288610	-2.7	26158.4	3951.03	6.11	2.7e-08	4	11219916	11220095	Lipoxygenase 2%2C chloroplastic [Source:Projected from Arabidopsis thaliana (AT3G45140) UniProtKB/Swiss-Prot%3BAcc:P38418]
Csa_1G064670	2.7	17.5	115.16	-3.64	0.00181	1	6789227	6790459	hypothetical protein
Csa_1G013190	2.7	16.7	111.39	-4.28	0.000177	1	1764408	1764534	Flavonoid 3' hydroxylase
Csa_6G492310	2.7	83	547.84	-6	4.79e-08	6	23735952	23737410	В probable indole-3-acetic acid-amido synthetase GH3.1
Csa_3G902260	2.7	60.7	399.24	-5.29	2.1e-06	3	38972188	38972290	hypothetical protein
Csa_3G904100	2.7	552.4	3641.33	-7.28	1.68e-11	3	39232441	39232578	hypothetical protein
Csa_1G152500	-2.7	1094.5	166.2	6.69	8.26e-10	1	9912185	9912704	CBS domain-containing protein CBSX1%2C chloroplastic [Source:Projected from Arabidopsis thaliana (AT4G36910) UniProtKB/Swiss-Prot%3BAcc:O23193]
Csa_3G624020	2.7	39.1	257.68	-5.77	1.72e-07	3	24134831	24134910	hypothetical protein
Csa_1G212830	-2.7	1036.3	157.94	6.95	1.51e-10	1	11662896	11663284	hypothetical protein
Csa_6G501230	2.7	4900.2	32198.8	-6.13	2.35e-08	6	25079399	25079828	hypothetical protein
Csa_3G100780	2.7	233.6	1532.9	-5.88	9.89e-08	3	5045292	5045778	hypothetical protein
Csa_4G056540	-2.7	65.9	10.38	3.55	0.00244	4	4716933	4717034	hypothetical protein
Csa_6G486850	2.7	18.5	122.12	-4.5	7.45e-05	6	22652553	22653666	hypothetical protein
Csa_3G134750	-2.7	74.4	11.39	3.85	0.000883	3	8994248	8994380	hypothetical protein
Csa_6G076830	-2.7	177.8	27.72	4.74	2.74e-05	6	5136642	5136963	hypothetical protein
Csa_6G364113	2.7	10.7	69.52	-3.48	0.00309	6	16487455	16488107	homolog of separase [Source:Projected from Arabidopsis thaliana (AT4G22970) TAIR%3BAcc:AT4G22970]
Csa_3G183960	-2.7	811.3	123.7	6.26	1.1e-08	3	12876381	12876605	hypothetical protein
Csa_6G505950	2.7	1608	10516.5	-6.99	1.18e-10	6	25811706	25812690	DnaJ-like protein
Csa_2G363570	-2.7	3695.4	565.69	6.43	4.07e-09	2	17555839	17556471	Cysteine protease
Csa_3G408540	2.7	2094	13682.9	-7.5	3.57e-12	3	19646383	19646991	hypothetical protein
Csa_3G183970	-2.7	194.3	30.32	4.9	1.31e-05	3	12878692	12879458	hypothetical protein
Csa_4G038720	2.7	15.5	100.51	-4.32	0.000154	4	3277587	3278017	hypothetical protein
Csa_7G239640	-2.7	1285	196.72	5.93	7.27e-08	7	8847931	8848116	KS1 [Source:Projected from Arabidopsis thaliana (AT1G79460) UniProtKB/TrEMBL%3BAcc:A0A178WDK0]
ENSRNA049990082	-2.7	163.7	25.77	4.23	0.000218	1	4427159	4427376	microRNA MIR159
Csa_5G604910	2.7	414.9	2700.3	-7.12	5e-11	5	22576464	22577421	hypothetical protein
Csa_6G490270	-2.7	163.3	24.63	4.77	2.38e-05	6	23339962	23340177	hypothetical protein
Csa_2G035370	2.7	194.7	1264.17	-6.05	3.79e-08	2	3545381	3546134	hypothetical protein
Csa_2G060490	2.7	19.1	124.66	-4.19	0.000248	2	4794001	4794585	hypothetical protein
Csa_2G031190	2.7	326.5	2113.57	-7.61	1.57e-12	2	3069267	3069468	hypothetical protein
Csa_2G349080	-2.7	1396.4	215.51	5.81	1.37e-07	2	15821552	15822138	hypothetical protein
Csa_1G077120	2.7	12.6	81.18	-3.97	0.00058	1	7846036	7846045	hypothetical protein
Csa_2G292850	2.7	2359.3	15229.6	-7.82	3.44e-13	2	13844152	13844376	hypothetical protein
Csa_3G359130	2.7	253.3	1634.8	-7.55	2.55e-12	3	18416646	18416870	Pyruvate kinase [Source:Projected from Arabidopsis thaliana (AT5G52920) UniProtKB/TrEMBL%3BAcc:A0A178U9G2]
Csa_6G445040	2.7	30.6	198.02	-5.29	2.02e-06	6	20684416	20685578	hypothetical protein
Csa_6G011040	2.7	20.9	135.97	-3.55	0.00247	6	1157796	1158333	hypothetical protein
Csa_4G001900	-2.7	4490	697.91	6.58	1.65e-09	4	489191	489884	hypothetical protein
Csa_7G432250	-2.7	2741.2	425.22	6.79	4.35e-10	7	17143405	17144422	hypothetical protein
Csa_6G501910	2.7	18.1	116.94	-4.31	0.000162	6	25179959	25180099	hypothetical protein
Csa_6G107940	2.7	86	553.42	-6.15	2.06e-08	6	7164468	7164825	Cytochrome B5 isoform C [Source:Projected from Arabidopsis thaliana (AT2G46650) UniProtKB/Swiss-Prot%3BAcc:Q9ZNV4]
Csa_3G888570	-2.7	4786.4	746.04	7.63	1.43e-12	3	37598304	37598449	hypothetical protein
Csa_6G115610	2.7	19.5	125	-4.25	0.000204	6	7935565	7935696	hypothetical protein
Csa_5G570400	2.7	184.2	1181.69	-6.25	1.15e-08	5	19906682	19906786	10 kDa chaperonin%2C mitochondrial [Source:Projected from Arabidopsis thaliana (AT1G14980) UniProtKB/Swiss-Prot%3BAcc:P34893]
Csa_1G009590	2.7	23.8	151.39	-4.15	0.000291	1	1387938	1388115	hypothetical protein
Csa_4G664450	2.7	19	121.58	-3.4	0.00395	4	23145624	23145876	hypothetical protein
Csa_2G293360	2.7	368.4	2352.73	-6.89	2.24e-10	2	13857048	13857449	Patatin-like protein
Csa_7G378510	2.7	103.5	659.05	-5.82	1.34e-07	7	13950086	13950399	hypothetical protein
Csa_1G600910	2.7	230	1466.47	-6.66	1.01e-09	1	23292527	23293006	Lipid binding protein
Csa_4G052640	2.7	27.6	175.64	-5.12	4.82e-06	4	4403225	4404363	hypothetical protein
Csa_5G585970	-2.7	903.1	141.26	6.85	2.97e-10	5	20907555	20908985	hypothetical protein
Csa_6G366250	2.7	40.3	256.88	-5.71	2.41e-07	6	16588194	16588922	hypothetical protein
Csa_1G422990	-2.7	15521.1	2445.97	7.86	2.48e-13	1	15342857	15343400	hypothetical protein
Csa_1G263960	-2.7	208.5	33.47	5.1	5.26e-06	1	12716666	12716795	hypothetical protein
Csa_5G146960	2.7	461.1	2922.71	-6.98	1.22e-10	5	4177299	4178756	hypothetical protein
Csa_5G188900	-2.7	440.5	69.43	5.93	7.33e-08	5	8498333	8498505	hypothetical protein
Csa_7G014450	2.7	2367.8	15001.6	-7.03	9.09e-11	7	805701	806133	hypothetical protein
Csa_6G009390	2.7	15.1	95.75	-4.07	0.000396	6	1008600	1009481	hypothetical protein
Csa_3G550680	2.7	245.8	1555.56	-4.81	1.97e-05	3	21903546	21903842	hypothetical protein
Csa_3G132580	-2.7	693.6	109.41	6.09	3.01e-08	3	8641514	8641807	hypothetical protein
Csa_6G487700	2.7	89.7	568.89	-5.52	6.36e-07	6	22941850	22943160	Glycosyltransferase family GT8 protein
Csa_7G262890	2.7	11.9	75.11	-3.23	0.00643	7	9393883	9395153	hypothetical protein
Csa_3G119310	2.7	24.7	155.85	-4.92	1.2e-05	3	6634920	6635765	hypothetical protein
Csa_3G004500	-2.7	962.5	151.87	6.4	4.71e-09	3	658900	659483	hypothetical protein
Csa_2G293350	2.7	268.9	1697.12	-6.94	1.61e-10	2	13855304	13855459	hypothetical protein
Csa_2G249810	2.7	17.2	108.13	-4	0.000509	2	12196014	12196235	hypothetical protein
Csa_5G640510	2.7	13.8	87.83	-3.38	0.00419	5	26665300	26666019	hypothetical protein
Csa_1G044900	2.7	314.2	1979.19	-7.28	1.65e-11	1	4916732	4917228	hypothetical protein
Csa_4G290200	2.7	293.8	1850.5	-6.52	2.37e-09	4	11259357	11261225	hypothetical protein
Csa_3G238100	-2.7	872.6	138.15	6.3	8.73e-09	3	15271985	15272703	hypothetical protein
Csa_3G114500	2.7	1298.2	8170.78	-7.64	1.34e-12	3	5989890	5990248	hypothetical protein
Csa_6G001220	-2.7	140	22.54	4.27	0.000188	6	169045	169271	hypothetical protein
Csa_6G513660	-2.7	140	22.22	4.64	4.14e-05	6	26632138	26632810	hypothetical protein
Csa_1G064810	2.6	187.1	1173.18	-7.33	1.2e-11	1	6868211	6868528	hypothetical protein
Csa_1G447400	2.6	527.9	3305.59	-7.73	6.54e-13	1	16353299	16353702	hypothetical protein
Csa_6G362950	2.6	66.6	415.6	-5.04	6.97e-06	6	16366960	16367059	hypothetical protein
Csa_5G148510	2.6	26.7	166.28	-4.92	1.2e-05	5	4257392	4258004	hypothetical protein
Csa_4G631560	2.6	15.8	98.47	-3.82	0.001	4	20632494	20633405	hypothetical protein
Csa_1G008540	2.6	13.6	84.23	-3.93	0.000679	1	1347443	1347575	hypothetical protein
Csa_6G117200	-2.6	669.1	107.93	5.29	2.02e-06	6	8025405	8026695	hypothetical protein
Csa_4G002510	2.6	18.7	117.65	-3.77	0.00117	4	578544	580492	hypothetical protein
Csa_5G182120	2.6	38.7	242.39	-4.53	6.54e-05	5	8166540	8166706	hypothetical protein
Csa_3G698510	2.6	10.1	63.04	-3.51	0.00278	3	26555578	26556230	hypothetical protein
Csa_2G425740	-2.6	120.8	19.51	3.67	0.00163	2	22094134	22094783	hypothetical protein
Csa_2G239380	2.6	37	229.75	-5.39	1.24e-06	2	11729845	11730581	hypothetical protein
Csa_3G728090	2.6	168.4	1040.71	-6.74	5.94e-10	3	27227892	27228197	hypothetical protein
Csa_3G129660	2.6	45.5	281.34	-5.49	7.51e-07	3	8336371	8337130	hypothetical protein
Csa_2G171820	-2.6	262.5	42.67	5.02	7.64e-06	2	9669058	9671031	hypothetical protein
Csa_2G139290	2.6	14	86.6	-3.85	0.000882	2	8608600	8608849	hypothetical protein
Csa_7G192200	-2.6	658.3	107.1	6.55	1.97e-09	7	6958853	6959463	hypothetical protein
Csa_5G148810	2.6	1581.5	9740.89	-7.61	1.58e-12	5	4445830	4446434	hypothetical protein
Csa_3G854240	2.6	1831.5	11277.6	-7.87	2.42e-13	3	35602346	35602796	hypothetical protein
Csa_6G118880	-2.6	2773.1	450.53	7.66	1.14e-12	6	8234264	8234737	hypothetical protein
Csa_1G064740	-2.6	424	69.29	5.96	6.22e-08	1	6831526	6831950	hypothetical protein
Csa_4G637710	2.6	391.2	2405.59	-7.16	3.81e-11	4	20786493	20787265	hypothetical protein
Csa_2G270820	-2.6	157.2	25.65	4.84	1.72e-05	2	12998025	12998250	hypothetical protein
Csa_2G361740	2.6	32.9	202.12	-5.19	3.45e-06	2	17352827	17353107	hypothetical protein
Csa_6G454360	2.6	137.3	843.53	-6.1	2.73e-08	6	21735622	21735754	hypothetical protein
Csa_5G647400	2.6	43.3	264.86	-5.43	1.01e-06	5	27351449	27353574	hypothetical protein
Csa_4G361910	2.6	223.7	1369.19	-5.88	9.73e-08	4	14706389	14706801	hypothetical protein
Csa_6G500640	-2.6	704.3	115.18	5.84	1.18e-07	6	25023887	25024928	hypothetical protein
Csa_1G423000	2.6	480	2938.89	-6.1	2.7e-08	1	15346322	15346819	hypothetical protein
Csa_7G433950	-2.6	174.4	28.52	4.93	1.16e-05	7	17450956	17451323	hypothetical protein
Csa_6G495040	2.6	24.1	146.3	-4.35	0.000133	6	23935171	23935341	hypothetical protein
Csa_5G633230	2.6	16.7	102.11	-3.84	0.000937	5	25986038	25986430	hypothetical protein
Csa_3G778440	2.6	116.6	713.01	-6.65	1.04e-09	3	30116457	30118303	hypothetical protein
Csa_7G074980	2.6	1382.8	8433.19	-7.11	5.27e-11	7	5179769	5180395	hypothetical protein
Csa_5G517740	2.6	35.6	216.2	-4.86	1.58e-05	5	18203461	18204922	hypothetical protein
Csa_7G047420	2.6	56.9	347.89	-4.63	4.23e-05	7	2911027	2911304	hypothetical protein
Csa_5G322500	-2.6	245.5	40.93	5.17	3.72e-06	5	13064555	13065007	sucrose synthase 5 [Source:Projected from Arabidopsis thaliana (AT5G37180) TAIR%3BAcc:AT5G37180]
Csa_6G045090	-2.6	104.2	16.66	3.91	0.00071	6	3603791	3604038	hypothetical protein
Csa_4G593900	2.6	18.4	112.16	-4.27	0.000184	4	19027570	19030703	hypothetical protein
Csa_1G266170	-2.6	268.3	44.06	5.39	1.26e-06	1	12899272	12899932	hypothetical protein
Csa_5G428440	2.6	4527.5	27486.4	-7.56	2.3e-12	5	15507356	15509048	Galactose-binding type-2 ribosome-inactivating protein
Csa_1G073750	2.6	28	169.2	-4.6	4.96e-05	1	7529821	7531034	Sphingolipid delta(4)-desaturase DES1-like [Source:Projected from Arabidopsis thaliana (AT4G04930) UniProtKB/Swiss-Prot%3BAcc:Q9ZPH4]
Csa_3G895060	2.6	71.5	432.29	-6.06	3.55e-08	3	38467956	38468212	hypothetical protein
Csa_7G433190	2.6	18.7	113.15	-3.9	0.000749	7	17351107	17351310	partner of SLD five 1 [Source:Projected from Arabidopsis thaliana (AT1G80190) TAIR%3BAcc:AT1G80190]
Csa_6G505240	2.6	26.6	161.15	-4.88	1.43e-05	6	25664233	25668071	Receptor-like protein kinase
Csa_5G423880	2.6	44.7	270.94	-5.66	3.1e-07	5	15294425	15294875	Glucan endo-1%2C3-beta-glucosidase
Csa_7G267900	2.6	2586.5	15663	-7.43	5.55e-12	7	9430009	9430619	Photosystem II protein
Csa_2G172510	-2.6	1515.3	250.59	7.2	2.92e-11	2	9818542	9818723	hypothetical protein
Csa_6G042460	2.6	11.5	69.07	-3.1	0.00949	6	3367722	3368786	hypothetical protein
Csa_4G641760	2.6	1137.1	6871	-7.4	7.2e-12	4	21457207	21458211	hypothetical protein
Csa_7G372360	2.6	761.9	4602.87	-5.18	3.48e-06	7	13313262	13314066	hypothetical protein
Csa_4G285770	-2.6	12296	2036.22	7.39	7.89e-12	4	11014509	11014709	Peroxidase
Csa_2G348200	2.6	276.4	1671.12	-5.39	1.25e-06	2	15621779	15622022	Multicopper oxidase
Csa_4G286950	2.6	27.6	165.75	-3.56	0.00234	4	11112548	11112736	hypothetical protein
Csa_7G375740	2.6	71.8	432.78	-5.79	1.53e-07	7	13658772	13658892	hypothetical protein
Csa_2G020870	-2.6	1457.2	241.4	6.44	3.86e-09	2	2465503	2465993	hypothetical protein
Csa_6G465000	-2.6	214.8	36.58	4.39	0.000117	6	21851875	21852356	Iron-sulfur binding oxidoreductase
Csa_1G538180	2.6	42.6	254.81	-4.57	5.64e-05	1	19717646	19718520	hypothetical protein
Csa_6G490860	-2.6	158.7	26.58	4.83	1.77e-05	6	23408264	23408870	Ethylene-responsive transcription factor ERF109 [Source:Projected from Arabidopsis thaliana (AT4G34410) UniProtKB/Swiss-Prot%3BAcc:Q9SZ06]
Csa_3G002850	2.6	241.3	1450.35	-6.66	9.57e-10	3	519885	520374	hypothetical protein
Csa_6G513450	-2.6	1176.5	196.96	6.76	5.39e-10	6	26539933	26540140	Chaperonin-like RBCX protein 1%2C chloroplastic [Source:Projected from Arabidopsis thaliana (AT4G04330) UniProtKB/Swiss-Prot%3BAcc:Q94AU9]
Csa_4G419580	2.6	2425.7	14507	-6.69	8.25e-10	4	15760907	15761060	hypothetical protein
Csa_2G251485	2.6	97.1	579.16	-5.89	9.08e-08	2	12372823	12373333	hypothetical protein
Csa_6G075180	2.6	338.9	2025.34	-7.15	3.88e-11	6	5021969	5023249	Transcription factor TCP9 [Source:Projected from Arabidopsis thaliana (AT2G45680) UniProtKB/Swiss-Prot%3BAcc:O64647]
Csa_2G403160	-2.6	98.7	16.47	4.13	0.000324	2	20672861	20673117	hypothetical protein
Csa_1G267230	-2.6	891.4	150.51	5.08	5.88e-06	1	12949677	12950626	hypothetical protein
Csa_5G601570	2.6	991	5890.59	-7.51	3.34e-12	5	22036713	22037211	hypothetical protein
Csa_2G245420	-2.6	740.7	123.62	5.16	3.9e-06	2	11820047	11820272	hypothetical protein
Csa_1G489250	2.6	33.5	199.31	-4.78	2.22e-05	1	17491343	17491394	hypothetical protein
Csa_7G253780	-2.6	799.1	135	6.46	3.41e-09	7	9188396	9189503	Sugar transporter
Csa_1G482740	-2.6	104	17.68	3.81	0.00103	1	17445613	17446174	hypothetical protein
Csa_6G357030	-2.6	2480	417.96	6.58	1.63e-09	6	16001795	16002201	Branching enzyme-I precursor (Starch-branching enzyme I) (1%2C4-alpha- glucan branching enzyme I) [Source: Projected from Oryza sativa (Os06g0726400)]
Csa_2G011450	2.6	264.8	1567.09	-6.83	3.45e-10	2	2030585	2031004	hypothetical protein
Csa_1G132720	2.6	63.7	378.41	-4.95	1.08e-05	1	9464033	9465096	hypothetical protein
Csa_1G420610	2.6	113.4	671.13	-4	0.000508	1	15246913	15247425	hypothetical protein
Csa_3G002650	2.6	120.5	711.73	-6.52	2.28e-09	3	413329	413885	hypothetical protein
Csa_6G511100	2.6	322	1897.63	-7.04	8.38e-11	6	26346742	26347593	hypothetical protein
Csa_2G416770	2.6	2278.1	13418.5	-6.71	7.24e-10	2	21586675	21588084	hypothetical protein
Csa_6G362410	2.6	426	2507.56	-6.53	2.23e-09	6	16318774	16319291	hypothetical protein
Csa_2G000730	2.6	2768.3	16289	-5.05	6.75e-06	2	421508	422049	hypothetical protein
Csa_1G014480	-2.6	657.2	111.02	5.98	5.43e-08	1	1939475	1940825	hypothetical protein
Csa_1G499310	-2.6	346.7	58.83	5.57	5.08e-07	1	17673321	17673454	hypothetical protein
Csa_6G008010	2.6	39.2	230.09	-4.2	0.000246	6	746835	748539	hypothetical protein
Csa_1G532200	2.6	22.3	130.73	-3.69	0.00151	1	18723027	18723966	hypothetical protein
Csa_4G045050	-2.6	94.6	16.56	3.45	0.00339	4	3546270	3546572	hypothetical protein
Csa_1G569310	2.6	45.9	269.82	-4.64	4.19e-05	1	20908848	20908944	hypothetical protein
Csa_1G002150	2.5	19.4	113.06	-3.61	0.002	1	388677	389045	Adenylate kinase 1
Csa_1G050200	2.5	211.2	1235.43	-6.62	1.26e-09	1	5783101	5783424	hypothetical protein
Csa_3G198490	2.5	1443.1	8440.34	-7.44	5.21e-12	3	13607809	13608153	hypothetical protein
Csa_6G520480	2.5	26.6	154.45	-3.41	0.0038	6	27828547	27828978	hypothetical protein
Csa_5G146950	-2.5	14217	2434.86	7.52	3e-12	5	4172998	4173114	Granule-bound starch synthase
Csa_6G411180	2.5	12.8	74.41	-3.45	0.00339	6	19030486	19032091	hypothetical protein
Csa_3G265250	2.5	13.4	78.18	-3.03	0.0114	3	16284782	16284889	hypothetical protein
Csa_6G057170	2.5	21245.9	123915	-6.77	5.1e-10	6	4507683	4508282	hypothetical protein
Csa_1G602030	2.5	206.6	1203.54	-5.63	3.55e-07	1	23432933	23433626	hypothetical protein
Csa_7G447160	-2.5	547.3	94.52	5.78	1.6e-07	7	17897960	17898967	hypothetical protein
Csa_1G269860	-2.5	153.6	25.79	4.41	0.000104	1	13074957	13075066	hypothetical protein
Csa_6G042370	2.5	416.8	2428.15	-6.6	1.44e-09	6	3282170	3283254	hypothetical protein
Csa_3G613430	2.5	39.5	230.7	-5.1	5.22e-06	3	23867436	23867519	hypothetical protein
Csa_7G318970	2.5	26.2	153.04	-4.5	7.22e-05	7	11039389	11039495	hypothetical protein
Csa_2G123070	-2.5	185.9	31.58	4.83	1.82e-05	2	8262559	8262585	hypothetical protein
Csa_1G467180	2.5	11.9	69.72	-3.5	0.00286	1	16763213	16764138	hypothetical protein
Csa_1G560700	2.5	172.9	1004.9	-6.39	4.93e-09	1	20374307	20374929	Hydrolase%2C hydrolyzing O-glycosyl compounds
Csa_1G020890	2.5	10.2	58.98	-3.36	0.0044	1	2221849	2222877	hypothetical protein
Csa_6G499840	-2.5	745.5	127.49	5.59	4.54e-07	6	24847227	24848173	hypothetical protein
Csa_5G612860	2.5	31.8	185.73	-4.65	4.05e-05	5	24057984	24058870	hypothetical protein
Csa_3G150210	2.5	16.3	94.72	-4.01	0.000506	3	10225128	10225670	hypothetical protein
Csa_1G071860	2.5	37.6	219.02	-4.44	9.37e-05	1	7232342	7232743	hypothetical protein
Csa_4G293080	2.5	30.1	174.6	-4.46	8.46e-05	4	11583139	11583465	hypothetical protein
Csa_5G606500	2.5	63.9	368.86	-5.39	1.24e-06	5	22897008	22897315	hypothetical protein
Csa_2G350230	2.5	1309.2	7557.97	-6.25	1.18e-08	2	15909189	15910191	hypothetical protein
Csa_3G149330	2.5	78.9	456.79	-4.31	0.000161	3	9992951	9993291	hypothetical protein
Csa_6G518100	2.5	35.3	203.74	-4.49	7.79e-05	6	27356576	27357494	hypothetical protein
Csa_2G118280	-2.5	376.9	65.75	5.55	5.47e-07	2	7891728	7891919	hypothetical protein
Csa_1G015700	2.5	10.2	58.8	-3.31	0.0051	1	2103363	2104132	hypothetical protein
Csa_6G133680	2.5	91.5	526.01	-5.68	2.78e-07	6	9156301	9156966	hypothetical protein
Csa_1G654890	2.5	151.1	869.98	-6.6	1.45e-09	1	26188659	26189829	Tic20-II [Source:Projected from Arabidopsis thaliana (AT2G47840) UniProtKB/TrEMBL%3BAcc:A0A178VYR0]
Csa_3G171790	2.5	1576.7	9050.91	-6.46	3.31e-09	3	11476298	11476591	hypothetical protein
Csa_1G042220	2.5	215	1234.53	-6.9	2.19e-10	1	4158743	4160683	hypothetical protein
Csa_3G016980	2.5	93.8	538.59	-6.12	2.44e-08	3	1571775	1572574	hypothetical protein
Csa_6G517420	2.5	2664.5	15288.9	-7.43	5.65e-12	6	27257575	27258386	hypothetical protein
Csa_1G537400	-2.5	883.8	154.94	6.15	2.05e-08	1	19390113	19390841	PID [Source:Projected from Arabidopsis thaliana (AT2G34650) UniProtKB/TrEMBL%3BAcc:A0A178VTE5]
Csa_6G445150	2.5	36.9	209.41	-3.86	0.000877	6	20732230	20732627	hypothetical protein
Csa_6G504690	2.5	12.4	70.21	-3.2	0.00706	6	25624800	25625808	GATA transcription factor [Source:Projected from Arabidopsis thaliana (AT3G51080) UniProtKB/TrEMBL%3BAcc:A0A178VKT0]
Csa_6G493310	2.5	37.8	214.61	-4.69	3.3e-05	6	23755021	23756592	hypothetical protein
Csa_5G174630	2.5	20.5	116.21	-4.15	0.000295	5	7266159	7266397	Multicopper oxidase
Csa_6G423340	2.5	23.5	132.97	-3.42	0.00371	6	19598595	19598707	hypothetical protein
Csa_1G629200	2.5	54.4	309.31	-5.46	9.05e-07	1	24993201	24994304	Tubulin beta chain [Source:Projected from Arabidopsis thaliana (AT5G12250) UniProtKB/TrEMBL%3BAcc:A0A178UPR2]
Csa_5G615265	2.5	17.2	97.73	-3.38	0.0042	5	24289580	24289654	hypothetical protein
Csa_4G313380	2.5	10.1	57.2	-3.28	0.00567	4	13029311	13029740	hypothetical protein
Csa_5G352650	2.5	19	108.1	-3.69	0.00151	5	13601391	13601607	hypothetical protein
Csa_4G652020	-2.5	176.6	31.6	4.29	0.000172	4	22596730	22598443	hypothetical protein
Csa_5G605150	2.5	50.1	283.59	-4.49	7.72e-05	5	22708868	22709382	S-like ribonuclease
Csa_2G361570	2.5	39	220.47	-5.02	7.71e-06	2	17255562	17255993	hypothetical protein
Csa_1G526840	2.5	2124.1	11985	-6.36	6.08e-09	1	18394540	18395506	hypothetical protein
Csa_2G401240	2.5	55.1	311.19	-4.5	7.34e-05	2	20391190	20391814	hypothetical protein
Csa_2G360620	2.5	164.3	926.65	-4.82	1.93e-05	2	17044124	17045087	hypothetical protein
Csa_4G129570	-2.5	567.8	100.9	5.79	1.56e-07	4	7861963	7863935	hypothetical protein
Csa_7G387700	2.5	17.3	96.36	-3.7	0.00148	7	14270107	14271420	NIMA-related kinase 4 [Source:Projected from Arabidopsis thaliana (AT3G63280) UniProtKB/TrEMBL%3BAcc:A0A1I9LPR2]
Csa_3G895650	2.5	15.6	87.19	-2.76	0.0235	3	38552023	38552834	hypothetical protein
Csa_4G651780	2.5	15	84.38	-3.64	0.00184	4	22452277	22453140	hypothetical protein
Csa_3G748260	2.5	111.4	623.29	-4.38	0.00012	3	29073924	29073968	Protein kinase APK1A%2C chloroplast
Csa_3G002750	2.5	643.7	3607.64	-5.16	3.93e-06	3	474358	474692	hypothetical protein
Csa_1G073900	2.5	6109.8	34181.3	-6.4	4.7e-09	1	7619541	7620046	hypothetical protein
Csa_1G056940	-2.5	169.4	30.03	4.47	8.45e-05	1	6234282	6234700	hypothetical protein
Csa_3G316280	2.5	1301.1	7270.52	-4.54	6.27e-05	3	17601571	17602048	hypothetical protein
Csa_5G168910	-2.5	612.9	110.44	4.07	0.000395	5	6677894	6678043	hypothetical protein
Csa_1G303705	2.5	6013.1	33550.8	-6.12	2.47e-08	1	13523947	13524654	hypothetical protein
Csa_6G190460	-2.5	79.3	14.26	3.64	0.00183	6	12455718	12456503	hypothetical protein
Csa_3G150000	2.5	1182.7	6587.82	-5.04	6.96e-06	3	10096913	10098713	Xyloglucan-specific endoglucanase inhibitor protein
Csa_6G139750	2.5	96114.4	534979	-6.29	9.45e-09	6	9904864	9906140	hypothetical protein
Csa_1G257310	-2.5	138.4	25.7	3.51	0.00282	1	12588057	12588195	hypothetical protein
Csa_6G188010	-2.5	1385.5	249.52	6.58	1.63e-09	6	12178614	12180544	hypothetical protein
Csa_5G579570	-2.5	3600.5	649.37	5.81	1.37e-07	5	20510679	20511054	hypothetical protein
Csa_4G308590	-2.5	791.2	143.72	5.71	2.37e-07	4	12695556	12695937	hypothetical protein
Csa_1G022490	-2.5	224.9	41.4	4.32	0.000155	1	2302493	2304085	Aspartic proteinase nepenthesin-1
Csa_5G150420	-2.5	382.3	69.85	4.71	3.03e-05	5	4562885	4564090	hypothetical protein
Csa_6G526310	2.5	61.6	338.75	-4.68	3.5e-05	6	28685131	28685758	hypothetical protein
Csa_4G052580	2.5	582.7	3219.07	-6.49	2.7e-09	4	4357064	4357828	NAD(P)H-quinone oxidoreductase subunit S%2C chloroplastic [Source:Projected from Arabidopsis thaliana (AT4G23890) UniProtKB/Swiss-Prot%3BAcc:Q9T0A4]
Csa_2G020960	2.5	44.5	246.35	-5.06	6.21e-06	2	2509140	2509547	hypothetical protein
Csa_4G004790	2.5	286	1577.29	-6.45	3.57e-09	4	750811	751172	hypothetical protein
Csa_1G257330	-2.5	1113.8	202.85	5.83	1.28e-07	1	12590817	12591299	hypothetical protein
Csa_1G024950	2.5	273.2	1506.6	-6.89	2.24e-10	1	2623969	2624583	hypothetical protein
Csa_7G044200	2.5	3941.5	21692.8	-6.02	4.46e-08	7	2503737	2503884	hypothetical protein
Csa_2G000310	-2.5	132.6	23.58	4.12	0.000325	2	177920	177991	hypothetical protein
Csa_4G131140	2.5	128.4	705.69	-5.32	1.77e-06	4	7933083	7933841	hypothetical protein
Csa_1G038950	2.5	11	60.65	-3.31	0.0051	1	3682336	3682825	hypothetical protein
Csa_6G525405	2.5	35.3	192.64	-4.04	0.000443	6	28464241	28465269	hypothetical protein
Csa_2G279260	2.5	17.3	95.56	-3.34	0.00475	2	13400207	13400765	hypothetical protein
Csa_6G006800	2.5	24.4	133.63	-4.25	0.000201	6	579809	580112	hypothetical protein
Csa_4G279870	-2.5	106.4	19.67	3.75	0.00125	4	10777796	10778497	hypothetical protein
Csa_4G268080	2.5	851.1	4660.27	-7	1.09e-10	4	10599095	10599325	hypothetical protein
Csa_1G714680	2.5	22516.1	123261	-6.18	1.77e-08	1	29037770	29039419	Photosystem I reaction center subunit III%2C chloroplastic [Source:Projected from Arabidopsis thaliana (AT1G31330) UniProtKB/Swiss-Prot%3BAcc:Q9SHE8]
Csa_6G519510	2.4	2613.1	14275.1	-6.83	3.34e-10	6	27580361	27580942	50S ribosomal protein L34%2C chloroplastic [Source:Projected from Arabidopsis thaliana (AT1G29070) UniProtKB/Swiss-Prot%3BAcc:Q9LP37]
Csa_2G057080	2.4	1304.9	7126.38	-6.25	1.16e-08	2	4273682	4274291	hypothetical protein
Csa_4G016490	2.4	389	2125.37	-5.33	1.66e-06	4	2168938	2169870	hypothetical protein
Csa_2G302130	2.4	136.4	743.63	-6.2	1.58e-08	2	14547010	14548318	hypothetical protein
Csa_7G342800	2.4	23.7	129.78	-4.11	0.000347	7	12409353	12409751	hypothetical protein
Csa_2G247040	-2.4	12414.9	2278.74	6.51	2.44e-09	2	11939332	11939943	hypothetical protein
Csa_4G637820	2.4	10.3	55.83	-3.1	0.00937	4	20839363	20839861	hypothetical protein
Csa_1G042130	2.4	232.6	1265.1	-6.48	2.94e-09	1	4082769	4083693	hypothetical protein
Csa_3G011100	2.4	65.3	354.61	-5.42	1.07e-06	3	1143969	1144638	hypothetical protein
Csa_6G495010	2.4	30.2	163.78	-2.99	0.0128	6	23907498	23909119	hypothetical protein
Csa_4G314420	2.4	10.1	55.2	-2.97	0.0137	4	13078002	13078803	hypothetical protein
Csa_2G337760	2.4	164.3	890.93	-4.56	5.85e-05	2	15258153	15258360	Beta-galactosidase 10 [Source:Projected from Arabidopsis thaliana (AT5G63810) UniProtKB/Swiss-Prot%3BAcc:Q9FN08]
Csa_6G445760	-2.4	5053.6	932.23	6.25	1.14e-08	6	20844758	20847122	phenylalanine ammonia-lyase
Csa_6G423990	2.4	5903.8	32040.4	-7.14	4.13e-11	6	19733927	19734380	hypothetical protein
Csa_2G036650	2.4	12.1	65.39	-3.41	0.00387	2	3782160	3785219	hypothetical protein
Csa_2G423560	2.4	43.7	236.39	-4.03	0.000458	2	21953604	21954354	hypothetical protein
Csa_3G126220	2.4	70.6	383.3	-5.31	1.84e-06	3	7764162	7766376	UDP-glucuronate 4-epimerase 3
Csa_5G591770	2.4	96.5	523.28	-4.03	0.000467	5	21429604	21429705	hypothetical protein
Csa_6G187910	2.4	1718.7	9302.2	-5.31	1.9e-06	6	12113644	12114299	hypothetical protein
Csa_3G154330	2.4	44	237.11	-4.84	1.75e-05	3	10726663	10727050	hypothetical protein
Csa_3G611320	-2.4	88.1	16.36	3.39	0.00411	3	23721404	23723296	hypothetical protein
Csa_5G505210	-2.4	1954.1	362.06	6.87	2.64e-10	5	17605447	17608567	hypothetical protein
Csa_2G381890	2.4	1690.9	9128.96	-5.68	2.83e-07	2	19661048	19662072	proline-rich protein DC2.15
Csa_4G124910	2.4	722.4	3898.39	-6.88	2.52e-10	4	7615246	7615887	hypothetical protein
Csa_3G710790	2.4	15382.7	82935.7	-7.41	6.49e-12	3	26898231	26898835	Chaperone protein dnaJ 8
Csa_4G045020	2.4	28.8	155.19	-4.25	0.000201	4	3531866	3532221	hypothetical protein
Csa_3G183920	2.4	286	1539.02	-5.17	3.73e-06	3	12846322	12846850	hypothetical protein
Csa_2G370580	2.4	455.9	2456.92	-5.75	1.89e-07	2	18355538	18356413	hypothetical protein
Csa_2G361490	2.4	329.3	1773.13	-5.6	4.29e-07	2	17221756	17222515	hypothetical protein
Csa_6G426360	-2.4	2900.4	538.41	6	4.93e-08	6	20033087	20034057	hypothetical protein
Csa_5G598030	2.4	162.1	870.7	-6.35	6.59e-09	5	21653476	21653806	Alpha-L-fucosidase 3 [Source:Projected from Arabidopsis thaliana (AT1G67830) UniProtKB/Swiss-Prot%3BAcc:Q9FXE5]
Csa_4G023020	-2.4	2170.6	405.46	5.67	2.9e-07	4	2595006	2595755	DNA binding protein
Csa_3G812760	-2.4	970.7	180.42	5.04	7.03e-06	3	31297352	31297933	hypothetical protein
Csa_3G121780	-2.4	181.8	34.6	3.72	0.00137	3	7162740	7163136	Probable E3 ubiquitin-protein ligase RHB1A [Source:Projected from Arabidopsis thaliana (AT4G00335) UniProtKB/Swiss-Prot%3BAcc:Q2HIJ8]
Csa_3G912355	2.4	118.1	634.88	-4.69	3.43e-05	3	39520558	39520755	Putative 60S ribosomal protein L37a-1 [Source:Projected from Arabidopsis thaliana (AT3G10950) UniProtKB/Swiss-Prot%3BAcc:Q9SRK6]
Csa_3G019370	2.4	1153.7	6186.08	-6.95	1.55e-10	3	1896960	1897140	hypothetical protein
Csa_3G017020	2.4	14.3	76.89	-3.55	0.00245	3	1609583	1610538	beta-amylase 3. chloroplastic
Csa_4G645290	2.4	221.8	1188.84	-5.98	5.56e-08	4	21771872	21772333	hypothetical protein
Csa_3G131980	2.4	121	647.37	-5.79	1.54e-07	3	8572433	8573814	hypothetical protein
Csa_6G349840	2.4	495.6	2647.07	-6.08	3.05e-08	6	15726606	15726897	Protein STAY-GREEN LIKE%2C chloroplastic [Source:Projected from Arabidopsis thaliana (AT1G44000) UniProtKB/Swiss-Prot%3BAcc:Q94AQ9]
Csa_4G006050	2.4	201.8	1078.3	-6.34	6.76e-09	4	902244	902513	hypothetical protein
Csa_6G140850	2.4	3119.3	16658	-7.15	3.95e-11	6	9991065	9991757	hypothetical protein
Csa_2G000280	2.4	2899.4	15473.1	-5.98	5.64e-08	2	161595	163586	hypothetical protein
Csa_5G158540	2.4	641.2	3422.48	-5.84	1.19e-07	5	5736991	5737221	hypothetical protein
Csa_4G016460	-2.4	488.4	91.19	5.84	1.2e-07	4	2154768	2157080	hypothetical protein
Csa_2G015350	2.4	46.8	248.65	-3.84	0.000913	2	2445181	2445621	hypothetical protein
Csa_1G095030	2.4	776.2	4133.03	-6.01	4.66e-08	1	8413769	8413924	hypothetical protein
Csa_7G051300	2.4	14.1	74.78	-2.58	0.0362	7	3197222	3197475	hypothetical protein
Csa_2G171900	2.4	367	1951.82	-6.42	4.12e-09	2	9718790	9719383	Proton gradient regulation 5
Csa_2G070220	-2.4	2084.1	392.09	6.14	2.16e-08	2	5345826	5346862	hypothetical protein
Csa_2G406800	2.4	21.2	112.4	-4.1	0.000356	2	21073131	21074264	hypothetical protein
Csa_6G525650	2.4	23.2	123.96	-3.91	0.00071	6	28592267	28592635	hypothetical protein
Csa_1G049460	2.4	13189.5	70036.8	-6.82	3.53e-10	1	5653037	5653299	Protein binding protein
Csa_3G418790	2.4	26.1	139.19	-4.03	0.000458	3	19955063	19955623	hypothetical protein
Csa_6G088720	2.4	27.7	146.19	-3.75	0.00127	6	6104251	6104337	Adenine DNA glycosylase [Source:Projected from Arabidopsis thaliana (AT4G12740) UniProtKB/Swiss-Prot%3BAcc:F4JRF4]
Csa_6G110320	-2.4	298	56.42	5.1	5.2e-06	6	7514768	7515007	hypothetical protein
Csa_6G190230	2.4	316.6	1679.07	-6.3	8.58e-09	6	12309535	12309941	hypothetical protein
Csa_3G848300	2.4	253.8	1343.41	-1.64	0.217	3	34711722	34711904	hypothetical protein
Csa_4G567200	2.4	299.8	1586.48	-6.2	1.53e-08	4	18563549	18567035	hypothetical protein
Csa_3G207350	2.4	10.2	53.49	-3.04	0.0111	3	14074329	14074609	hypothetical protein
Csa_1G575000	2.4	32.6	172.42	-4.56	5.75e-05	1	21749047	21749865	hypothetical protein
Csa_2G404960	-2.4	1391.7	262.5	5.87	1e-07	2	20883074	20883633	Putative lipid phosphate phosphatase 3%2C chloroplastic [Source:Projected from Arabidopsis thaliana (AT3G02600) UniProtKB/Swiss-Prot%3BAcc:Q8LFD1]
Csa_3G734085	2.4	18.6	98.83	-3.77	0.00118	3	27999952	28000856	hypothetical protein
Csa_7G091730	2.4	12.3	64.6	-3.11	0.00927	7	5518313	5519852	hypothetical protein
Csa_7G047350	2.4	3967.8	20963.5	-6.79	4.37e-10	7	2876400	2877218	Photosystem II repair protein PSB27-H1%2C chloroplastic [Source:Projected from Arabidopsis thaliana (AT1G03600) UniProtKB/Swiss-Prot%3BAcc:Q9LR64]
Csa_5G002610	2.4	87.5	460.97	-5.26	2.35e-06	5	216728	217191	hypothetical protein
Csa_6G446510	2.4	64.6	341.71	-4.78	2.23e-05	6	20987335	20989046	hypothetical protein
Csa_3G889770	-2.4	3072	581.45	7.02	9.43e-11	3	37771275	37772216	hypothetical protein
Csa_2G264040	-2.4	153.3	29.02	4.29	0.000172	2	12764469	12765021	hypothetical protein
Csa_1G039020	-2.4	6081	1155.32	6.58	1.65e-09	1	3714619	3715903	hypothetical protein
Csa_6G009380	2.4	28.8	150.41	-3.69	0.00155	6	1003226	1003495	hypothetical protein
Csa_5G646700	2.4	17873.8	94114	-6.9	2.09e-10	5	27239791	27240352	Chlorophyll A/B binding protein
Csa_2G009340	2.4	114.6	603.3	-5.89	9.35e-08	2	1593847	1594166	hypothetical protein
Csa_4G000560	2.4	265.3	1394.02	-5.44	9.91e-07	4	43426	43979	hypothetical protein
Csa_3G119650	-2.4	456.2	86.48	5.63	3.55e-07	3	6810374	6810388	hypothetical protein
Csa_7G017160	2.4	1199.2	6291.46	-5.6	4.26e-07	7	998725	999083	hypothetical protein
Csa_1G275930	2.4	30.2	157.37	-4.3	0.000166	1	13157695	13158328	hypothetical protein
Csa_5G129280	2.4	45.7	240.01	-5.01	7.88e-06	5	3173767	3174320	hypothetical protein
Csa_3G891640	2.4	60.5	315.26	-4.48	8.03e-05	3	38062737	38063362	Chromosome-associated kinesin KIF4A
Csa_6G003440	-2.4	1209.1	230.7	6.2	1.58e-08	6	339036	339641	hypothetical protein
Csa_5G604240	2.4	84.3	440.54	-5.51	6.64e-07	5	22456956	22457546	hypothetical protein
Csa_3G126900	2.4	125.3	656.46	-5.62	3.8e-07	3	7879308	7881027	hypothetical protein
Csa_3G859720	2.4	1018.6	5326.46	-6.47	3.23e-09	3	35988797	35989472	50S ribosomal protein L31%2C chloroplastic [Source:Projected from Arabidopsis thaliana (AT1G75350) UniProtKB/Swiss-Prot%3BAcc:Q9FWS4]
Csa_6G425170	2.4	336.2	1759.18	-4.93	1.14e-05	6	19900525	19901452	hypothetical protein
Csa_3G099570	-2.4	420.3	79.83	5.29	2.1e-06	3	4886440	4888094	hypothetical protein
Csa_3G684680	2.4	13.8	71.7	-3.26	0.00602	3	26201819	26202207	hypothetical protein
Csa_4G658570	-2.4	7983.5	1528.97	5.95	6.5e-08	4	22968359	22970010	hypothetical protein
Csa_4G308630	2.4	827.1	4317.23	-6.08	3.05e-08	4	12716801	12717023	30S ribosomal protein S31%2C chloroplastic [Source:Projected from Arabidopsis thaliana (AT2G38140) UniProtKB/Swiss-Prot%3BAcc:O80439]
Csa_6G150540	2.4	100.5	525.17	-5.83	1.24e-07	6	10575272	10575387	Histone deacetylase 2a
Csa_3G730770	-2.4	4301.8	825.04	6.38	5.58e-09	3	27345797	27348061	hypothetical protein
Csa_6G417890	2.4	32.4	169.71	-4.14	0.000308	6	19257362	19258938	hypothetical protein
Csa_2G190790	2.4	58.1	303.06	-5.33	1.74e-06	2	10270104	10270222	Photosystem II reaction center protein I [Source:Projected from Arabidopsis thaliana (ATCG00080) UniProtKB/TrEMBL%3BAcc:A0A1B1W4S2]
Csa_4G648560	-2.4	293.9	56.54	5.08	5.81e-06	4	22256230	22256703	hypothetical protein
Csa_6G411300	2.4	55.7	290.54	-5.31	1.86e-06	6	19107437	19108523	hypothetical protein
Csa_3G820510	-2.4	95.7	18.46	3.77	0.00116	3	31938978	31939155	hypothetical protein
Csa_1G467200	2.4	25.8	133.72	-3.68	0.00161	1	16771262	16771593	hypothetical protein
Csa_5G155500	-2.4	5343.9	1026.68	7.07	6.95e-11	5	5290915	5291323	hypothetical protein
Csa_5G577350	2.4	11.8	62	-2.93	0.0152	5	20294004	20294659	hypothetical protein
Csa_6G404270	2.4	19.6	102.78	-3.52	0.00273	6	18237396	18238128	Germin-like protein subfamily 1 member 1 [Source:Projected from Arabidopsis thaliana (AT1G10460) UniProtKB/Swiss-Prot%3BAcc:P92998]
Csa_4G126480	-2.4	748.2	144.41	5.95	6.4e-08	4	7700206	7702450	hypothetical protein
Csa_1G042200	2.4	696.2	3620.36	-6.49	2.75e-09	1	4150043	4150271	hypothetical protein
Csa_6G517090	2.4	150.8	782.59	-5.42	1.07e-06	6	27065534	27065798	Leucine-rich repeat receptor-like protein kinase (Fragment) [Source:Projected from Arabidopsis thaliana (AT1G11130) UniProtKB/TrEMBL%3BAcc:C0LGE3]
Csa_3G142400	2.4	41.7	216.68	-3.29	0.00542	3	9362875	9363269	Protease inhibitor protein
Csa_6G405920	-2.4	6228	1199.45	6.72	6.78e-10	6	18354169	18354766	GATA transcription factor [Source:Projected from Arabidopsis thaliana (AT3G54810) UniProtKB/TrEMBL%3BAcc:B9DHF1]
Csa_2G382550	2.4	13.4	69.84	-3.36	0.00445	2	19763705	19764161	hypothetical protein
Csa_2G363540	-2.4	247	47.6	5.11	4.95e-06	2	17543311	17543339	hypothetical protein
Csa_3G205280	2.4	11.6	60.19	-3.21	0.0069	3	13982002	13982164	hypothetical protein
Csa_1G039840	2.4	13.5	69.38	-3.3	0.00533	1	3919157	3919315	DNA polymerase alpha subunit B [Source:Projected from Arabidopsis thaliana (AT1G67630) UniProtKB/TrEMBL%3BAcc:F4HTP2]
Csa_3G698500	2.4	13.6	70.58	-3.29	0.00555	3	26552506	26552982	hypothetical protein
Csa_3G825040	2.4	454.8	2349.71	-6.27	1.07e-08	3	32676298	32676315	hypothetical protein
Csa_5G612840	2.4	151.1	779.09	-5.82	1.3e-07	5	24053126	24053598	hypothetical protein
Csa_1G629740	2.4	233.2	1203.33	-5.8	1.47e-07	1	25031797	25032755	hypothetical protein
Csa_6G454440	2.4	374.9	1933.25	-6.49	2.84e-09	6	21802870	21803549	hypothetical protein
Csa_6G295950	-2.4	192.8	36.9	4.5	7.24e-05	6	14175678	14176086	hypothetical protein
Csa_4G645250	-2.4	3909	759.1	6.29	9.27e-09	4	21742675	21743577	hypothetical protein
Csa_3G707170	2.4	12.3	63.81	-3.15	0.00808	3	26757509	26759068	ATP binding protein
Csa_1G479110	-2.4	740.5	144.87	4.59	5.05e-05	1	17289111	17289507	hypothetical protein
Csa_7G212670	2.4	26.9	138.03	-4.09	0.000374	7	7636339	7637367	hypothetical protein
Csa_4G063990	2.4	49.8	255.44	-4.96	1.03e-05	4	5108501	5108970	hypothetical protein
Csa_3G822260	2.4	1648	8458.81	-6.55	1.92e-09	3	32173538	32174006	Methionine synthase
Csa_2G058630	2.4	27.4	141.51	-3.88	0.000814	2	4327806	4328432	hypothetical protein
Csa_6G421570	2.4	581.2	2978.04	-1.8	0.166	6	19398088	19398395	hypothetical protein
Csa_7G372950	2.4	17.4	88.34	-3.17	0.00775	7	13396426	13396469	hypothetical protein
Csa_6G055400	2.4	509.4	2611.06	-6.11	2.61e-08	6	4256101	4256457	hypothetical protein
Csa_6G490080	-2.4	122.5	24.65	3.25	0.00617	6	23202732	23203209	Cucumis sativus salicylic acid-binding protein 2
Csa_3G841480	2.4	48.9	250.14	-4.55	6.03e-05	3	33839721	33840172	hypothetical protein
Csa_3G165630	2.4	329.1	1683.75	-5.63	3.72e-07	3	10929237	10930346	Nutrient reservoir
Csa_1G527860	2.4	335	1714.85	-5.73	2.18e-07	1	18407905	18408871	Low molecular weight heat-shock protein
Csa_4G290740	2.4	1475.9	7547.4	-6.59	1.57e-09	4	11290644	11292222	hypothetical protein
Csa_2G060360	2.4	503.6	2575.15	-6.8	4.27e-10	2	4665163	4665618	hypothetical protein
Csa_2G222130	2.4	27.9	141.87	-3.49	0.00295	2	10773208	10773572	hypothetical protein
Csa_3G146390	2.4	270.8	1382.47	-4.76	2.43e-05	3	9758626	9758727	hypothetical protein
Csa_2G003580	2.4	29.3	150.12	-4.36	0.00013	2	679392	679422	hypothetical protein
Csa_1G022500	-2.4	383.9	75.23	4.97	9.81e-06	1	2308676	2309211	hypothetical protein
Csa_4G354130	2.4	560	2860.67	-4.47	8.28e-05	4	14399785	14399999	hypothetical protein
Csa_3G011660	2.4	204.8	1045.65	-6.08	3.11e-08	3	1182531	1184875	hypothetical protein
Csa_6G423460	2.3	252.3	1287.15	-6.06	3.56e-08	6	19698415	19699592	hypothetical protein
Csa_4G652770	-2.3	1410	276.23	6.1	2.75e-08	4	22800805	22803004	hypothetical protein
Csa_4G312230	2.3	17.7	90.05	-3.43	0.00353	4	12906699	12907319	hypothetical protein
Csa_5G045010	-2.3	144.5	28.05	4.07	0.000393	5	1489126	1489430	hypothetical protein
Csa_1G059750	2.3	135.7	689.8	-1.72	0.191	1	6507249	6507982	p55
Csa_1G532340	-2.3	213.9	41.72	3.91	0.000728	1	18823625	18824708	Potassium transporter 1 [Source:Projected from Arabidopsis thaliana (AT2G30070) UniProtKB/Swiss-Prot%3BAcc:O22397]
Csa_3G198480	-2.3	83.7	16.47	3.56	0.00235	3	13584781	13585068	hypothetical protein
Csa_7G372860	2.3	64	323.94	-3.54	0.00251	7	13323989	13324437	hypothetical protein
Csa_1G470300	2.3	34.7	175.95	-4.16	0.000283	1	16919939	16920350	hypothetical protein
Csa_2G171840	2.3	53.1	268.17	-3.47	0.00313	2	9678686	9679595	hypothetical protein
Csa_2G301450	-2.3	516.5	101.59	5.52	6.38e-07	2	14445221	14445401	hypothetical protein
Csa_1G024930	2.3	190.7	966.07	-5.56	5.27e-07	1	2613680	2613873	hypothetical protein
Csa_3G154410	2.3	25.3	127.85	-0.85	0.562	3	10760286	10760494	hypothetical protein
Csa_4G652690	2.3	5559.3	28094.5	-6.02	4.37e-08	4	22747308	22747348	hypothetical protein
Csa_1G467120	-2.3	635.9	126.63	4.96	1.01e-05	1	16729067	16729582	hypothetical protein
Csa_4G622760	2.3	101.2	510.15	-5.53	6.12e-07	4	19976358	19977151	hypothetical protein
Csa_3G736730	2.3	302.7	1527.4	-5.1	5.19e-06	3	28367377	28367624	hypothetical protein
Csa_7G066280	-2.3	249.3	49.42	4.39	0.000115	7	4018211	4018660	Root phototropism protein 3 [Source:Projected from Arabidopsis thaliana (AT5G64330) UniProtKB/Swiss-Prot%3BAcc:Q9FMF5]
Csa_2G428380	2.3	340	1714.37	-5.59	4.49e-07	2	22288216	22288559	hypothetical protein
Csa_6G495670	2.3	2584.9	13024.3	-6.1	2.77e-08	6	24031922	24032818	hypothetical protein
Csa_3G878890	-2.3	704.9	140.2	5.09	5.54e-06	3	36972745	36973313	hypothetical protein
Csa_6G506010	2.3	27	136.55	-3.94	0.000657	6	25838035	25838491	hypothetical protein
Csa_3G119700	-2.3	20583.6	4091.17	7.08	6.3e-11	3	6840430	6841020	probable WRKY transcription factor 46
Csa_5G211540	2.3	24.2	121.79	-4.07	0.0004	5	9387550	9388422	hypothetical protein
Csa_6G448730	2.3	33.3	165.97	-3.48	0.00308	6	21211595	21212091	hypothetical protein
Csa_1G435750	2.3	679.9	3409.7	-6.69	8.26e-10	1	16012349	16013810	hypothetical protein
Csa_2G439240	2.3	124.9	625.99	-5.75	1.93e-07	2	23019087	23020761	hypothetical protein
Csa_1G264010	2.3	34.6	173.65	-4.24	0.000207	1	12751491	12752542	hypothetical protein
Csa_7G071540	2.3	1276.3	6399.41	-6.2	1.53e-08	7	4626334	4626752	Brg-1 associated factor
Csa_7G291190	-2.3	118.8	23.5	3.97	0.000575	7	10273856	10274035	hypothetical protein
Csa_3G731820	-2.3	88.7	18.11	3.52	0.00271	3	27630845	27631451	hypothetical protein
Csa_7G374570	2.3	40.4	201.22	-4.11	0.000348	7	13540512	13540845	hypothetical protein
Csa_6G006890	-2.3	1357.9	271.23	5.16	3.84e-06	6	653296	655113	hypothetical protein
Csa_6G404220	-2.3	56.7	11.23	3.05	0.0108	6	18212307	18212342	hypothetical protein
Csa_5G623510	-2.3	656.5	132.22	4.3	0.000164	5	24861934	24862805	hypothetical protein
Csa_1G095020	-2.3	179.7	36.9	3.41	0.00375	1	8401088	8401835	hypothetical protein
Csa_4G082450	-2.3	107.4	22.08	3.37	0.00433	4	5557491	5558083	hypothetical protein
Csa_5G140490	2.3	184.6	920.18	-5.58	4.84e-07	5	3845860	3847362	hypothetical protein
Csa_3G731050	2.3	29.6	147.31	-4.29	0.000172	3	27481762	27482543	hypothetical protein
Csa_6G280200	2.3	18.5	92.19	-3.56	0.00239	6	13808500	13808813	hypothetical protein
Csa_3G852620	2.3	10.8	53.79	-2.84	0.0193	3	35505495	35506598	hypothetical protein
Csa_3G866460	2.3	258	1281.48	-5.8	1.46e-07	3	36257385	36257911	hypothetical protein
Csa_7G145940	-2.3	3565.1	717.32	6.35	6.59e-09	7	6132675	6133246	hypothetical protein
Csa_1G050570	2.3	207.3	1028.75	-5.42	1.06e-06	1	5983832	5984142	hypothetical protein
Csa_4G620610	2.3	15.8	78.69	-3.46	0.00328	4	19844446	19844800	hypothetical protein
Csa_5G099500	-2.3	236	48.4	4.14	0.000305	5	2861277	2861634	hypothetical protein
Csa_6G454350	2.3	484.1	2402.95	-6.5	2.57e-09	6	21730287	21730868	hypothetical protein
Csa_1G575040	2.3	4667.1	23158.4	-6.31	8.14e-09	1	21775261	21775969	hypothetical protein
Csa_1G042930	2.3	522	2589.26	-6.64	1.1e-09	1	4587418	4588915	hypothetical protein
Csa_3G680620	-2.3	59.2	12.2	3.03	0.0114	3	26120966	26121330	hypothetical protein
Csa_3G734150	2.3	17.2	85.46	-3.48	0.00311	3	28025923	28026115	hypothetical protein
Csa_2G287080	-2.3	2840.5	575.06	3.89	0.000781	2	13680167	13681229	STS14 protein
Csa_3G003480	2.3	23.3	115.72	-3.87	0.000818	3	633104	634255	KAR-UP F-box 1 [Source:Projected from Arabidopsis thaliana (AT1G31350) TAIR%3BAcc:AT1G31350]
Csa_6G524660	2.3	298.9	1475.43	-4.89	1.36e-05	6	28270680	28271246	hypothetical protein
Csa_6G516580	-2.3	680.5	138.31	5.32	1.78e-06	6	26831348	26831671	hypothetical protein
Csa_3G850650	2.3	238	1172.03	-5.53	6.13e-07	3	35042425	35043295	hypothetical protein
Csa_4G269120	-2.3	839.2	169.79	5.41	1.13e-06	4	10636277	10638214	hypothetical protein
Csa_7G062810	2.3	40	195.47	-3.85	0.000878	7	3635106	3637539	hypothetical protein
Csa_6G091930	2.3	639.6	3143.66	-6.17	1.92e-08	6	6251687	6251831	hypothetical protein
Csa_6G486920	2.3	81.2	397.71	-5.34	1.58e-06	6	22750860	22751559	hypothetical protein
Csa_1G703070	-2.3	133.3	27.72	3.53	0.00261	1	28587923	28588290	hypothetical protein
Csa_5G613520	2.3	30.9	151.27	-4.34	0.000139	5	24134345	24136017	hypothetical protein
Csa_5G128260	2.3	1171.9	5735.45	-6.45	3.57e-09	5	3153774	3153911	Peptidyl-prolyl cis-trans isomerase
Csa_2G356610	2.3	39.7	193.87	-4.28	0.000181	2	16723073	16723235	hypothetical protein
Csa_3G222800	2.3	23597.8	115422	-5.9	8.69e-08	3	14757266	14758274	hypothetical protein
Csa_6G500590	-2.3	452.6	93.37	4.57	5.63e-05	6	25006560	25007014	Protein INCREASED RESISTANCE TO MYZUS PERSICAE 1 [Source:Projected from Arabidopsis thaliana (AT5G65040) UniProtKB/Swiss-Prot%3BAcc:Q9LV75]
Csa_3G271380	-2.3	771.8	158.9	5.07	5.93e-06	3	16453672	16453863	hypothetical protein
Csa_1G025040	2.3	45	220.33	-4.54	6.25e-05	1	2677829	2678242	WUSCHEL-related homeobox 1 [Source:Projected from Arabidopsis thaliana (AT3G18010) UniProtKB/Swiss-Prot%3BAcc:Q6X7K0]
Csa_6G108510	2.3	35.5	173.04	-4.4	0.000112	6	7228216	7228654	Flavanone-3-hydroxylase
Csa_3G732470	2.3	340.8	1662.47	-5.36	1.44e-06	3	27722025	27722517	hypothetical protein
Csa_7G019900	-2.3	1032	212.14	6.06	3.39e-08	7	1160270	1160973	hypothetical protein
Csa_3G047830	2.3	143.9	701.97	-5.13	4.61e-06	3	3342268	3343180	Tic20-V [Source:Projected from Arabidopsis thaliana (AT5G55710) UniProtKB/TrEMBL%3BAcc:A0A178URN8]
Csa_1G103270	2.3	19.5	94.59	-2.94	0.0148	1	8719620	8719726	hypothetical protein
Csa_1G294080	2.3	14.4	70.31	-3.2	0.00702	1	13342880	13343899	hypothetical protein
Csa_4G420210	-2.3	432.7	88.9	5.3	2e-06	4	15869252	15869442	hypothetical protein
Csa_3G736960	2.3	403.7	1960.33	-5.41	1.12e-06	3	28496446	28499101	Lectin receptor kinase-like protein
Csa_5G223070	-2.3	2355.5	486.13	4.47	8.45e-05	5	10193943	10194259	probable WRKY transcription factor 54-like
Csa_3G394670	2.3	20	97.42	-3.6	0.00205	3	19256308	19256365	hypothetical protein
Csa_3G736720	-2.3	105.2	21.56	3.81	0.00103	3	28362408	28362584	hypothetical protein
Csa_1G025080	-2.3	749.9	155.37	4.62	4.53e-05	1	2714363	2714524	hypothetical protein
Csa_4G279820	2.3	3885.6	18858.1	-6.51	2.39e-09	4	10755907	10757265	UDP-glucose:sesaminol 2'-O-glucoside-O-glucosyltransferase
Csa_7G211090	2.3	85.3	415.35	-4.7	3.26e-05	7	7543623	7544712	hypothetical protein
Csa_6G017060	2.3	369.2	1789.94	-6.3	8.61e-09	6	2028459	2028782	hypothetical protein
Csa_6G514860	2.3	742.3	3597.65	-5.45	9.21e-07	6	26730682	26731296	hypothetical protein
Csa_4G007640	-2.3	2367.6	489.42	5.67	2.97e-07	4	1277930	1278414	hypothetical protein
Csa_5G181490	2.3	55	267.47	-3.77	0.00117	5	8034316	8035107	hypothetical protein
Csa_7G044870	2.3	23.9	116.12	-3.82	0.000991	7	2611393	2612519	hypothetical protein
Csa_3G848200	2.3	226.8	1096.74	-5.57	5.05e-07	3	34594779	34594981	hypothetical protein
Csa_7G075020	2.3	2554.8	12360.6	-6.28	9.51e-09	7	5203999	5204992	hypothetical protein
Csa_3G825030	2.3	51.5	249.88	-4.15	0.000292	3	32672586	32673006	hypothetical protein
Csa_5G184810	2.3	10.2	50	-2.31	0.0653	5	8362827	8363911	hypothetical protein
Csa_2G004730	2.3	19.5	94.05	-3.47	0.00319	2	781410	782062	DNA mismatch repair protein MSH7 [Source:Projected from Arabidopsis thaliana (AT3G24495) UniProtKB/Swiss-Prot%3BAcc:Q9SMV7]
Csa_6G046420	-2.3	656.1	136.08	5.8	1.51e-07	6	3827239	3828850	hypothetical protein
Csa_3G222790	2.3	219.6	1060.87	-5.43	1.04e-06	3	14752817	14753532	Ferredoxin-2
Csa_2G433910	-2.3	228.7	48.04	4.28	0.000176	2	22734925	22736722	hypothetical protein
Csa_2G031140	2.3	281.7	1359.22	-4.95	1.07e-05	2	3036060	3037113	RALFL1 [Source:Projected from Arabidopsis thaliana (AT1G02900) UniProtKB/TrEMBL%3BAcc:A0A178WER1]
Csa_6G355960	2.3	84.5	408.23	-4.8	2.06e-05	6	15928195	15930129	hypothetical protein
Csa_6G513750	-2.3	144.1	29.96	4.1	0.000357	6	26662647	26663251	hypothetical protein
Csa_2G346010	2.3	51.3	246.17	-4.63	4.32e-05	2	15472092	15473672	hypothetical protein
Csa_7G239600	2.3	10.6	50.78	-2.87	0.0176	7	8822662	8822670	CYCB3 [Source:Projected from Arabidopsis thaliana (AT1G16330) UniProtKB/TrEMBL%3BAcc:A0A178W969]
Csa_3G146680	2.3	439.5	2116.09	-5.86	1.06e-07	3	9891387	9892135	SECE1 [Source:Projected from Arabidopsis thaliana (AT4G14870) UniProtKB/TrEMBL%3BAcc:A0A178UZ24]
Csa_3G133180	2.3	139.9	673.79	-5.1	5.28e-06	3	8719506	8720248	hypothetical protein
Csa_3G731080	-2.3	96.8	20.22	1	0.485	3	27495774	27496487	hypothetical protein
Csa_6G430660	-2.3	683.5	141.6	5.29	2.03e-06	6	20355857	20357744	hypothetical protein
Csa_3G730960	-2.3	74.3	15.58	3.26	0.00606	3	27424068	27427193	hypothetical protein
Csa_3G252490	2.3	9912.4	47509.4	-6.14	2.21e-08	3	15722830	15723083	hypothetical protein
Csa_6G020180	2.3	117.4	563.17	-4.75	2.62e-05	6	2158597	2158884	hypothetical protein
Csa_1G043040	2.3	528.9	2531.22	-5.26	2.43e-06	1	4686982	4687928	Zinc finger homeodomain protein SZF-HD1
Csa_5G650580	2.3	64	305.42	-4.84	1.72e-05	5	27792854	27794713	hypothetical protein
Csa_3G849900	-2.3	4150.8	867.86	6.54	2.03e-09	3	34840030	34840543	hypothetical protein
Csa_6G290900	2.3	38.3	183.55	-3.96	0.000607	6	14064192	14064301	hypothetical protein
Csa_1G042480	-2.3	553.3	116.48	4.66	3.87e-05	1	4335108	4335917	hypothetical protein
Csa_2G171940	2.3	51.9	246.83	-3.88	0.000814	2	9741877	9742264	hypothetical protein
Csa_5G615210	2.3	379.9	1812.24	-6.03	4.13e-08	5	24251273	24251705	hypothetical protein
Csa_3G646640	2.3	478.8	2281.86	-5.76	1.8e-07	3	25563953	25564525	hypothetical protein
Csa_2G406720	2.3	13.8	66.24	-2.89	0.0168	2	21027234	21027458	Blue copper protein
Csa_7G429550	-2.3	2482.3	520.23	5.25	2.44e-06	7	16688544	16689331	hypothetical protein
Csa_1G257920	2.3	2118.4	10092.5	-6.53	2.17e-09	1	12664890	12665234	50S ribosomal protein L35%2C chloroplastic [Source:Projected from Arabidopsis thaliana (AT2G24090) UniProtKB/Swiss-Prot%3BAcc:Q8VZ55]
Csa_1G045650	-2.3	950.3	200.62	4.89	1.38e-05	1	5064258	5066054	hypothetical protein
Csa_6G504380	2.3	14.8	71.18	-2.89	0.0169	6	25460304	25460871	uncharacterized protein LOC101206474
Csa_4G046640	2.2	37.1	176.11	-4.27	0.000188	4	3613623	3613978	hypothetical protein
Csa_3G135640	2.2	12.7	60.19	-3.03	0.0115	3	9225024	9226279	hypothetical protein
Csa_2G427340	2.2	75.9	361.31	-4.64	4.21e-05	2	22236991	22237670	hypothetical protein
Csa_7G004040	-2.2	181.2	37.68	4.09	0.000365	7	119766	119935	hypothetical protein
Csa_3G734100	2.2	2494.7	11831.2	-6.65	1.08e-09	3	28006510	28006869	hypothetical protein
Csa_5G366670	2.2	8266.3	39151.8	-6.36	5.97e-09	5	13703136	13703919	Allene oxide cyclase
Csa_2G382780	2.2	990.6	4690.86	-6.53	2.13e-09	2	19935413	19936406	hypothetical protein
Csa_6G497080	2.2	377.9	1788.52	-4.57	5.6e-05	6	24327579	24330428	hypothetical protein
Csa_7G067480	2.2	874.3	4137.87	-6.6	1.48e-09	7	4161588	4161969	hypothetical protein
Csa_6G497020	2.2	15.3	72.38	-2.93	0.0151	6	24289103	24292708	hypothetical protein
Csa_4G335240	-2.2	144.3	30.46	3.48	0.00305	4	13635919	13636249	Acid phosphatase 1
Csa_3G199620	2.2	83.7	395.67	-5.38	1.32e-06	3	13748384	13749040	hypothetical protein
Csa_7G024020	-2.2	231.4	48.2	4.33	0.000149	7	1279727	1279925	hypothetical protein
Csa_2G435510	-2.2	821	174.26	5.62	3.85e-07	2	22830292	22831979	hypothetical protein
Csa_6G492230	-2.2	115.8	24.12	3.73	0.00133	6	23697020	23697985	Cytochrome P450
Csa_7G051420	-2.2	5252.2	1113.13	6.71	7.45e-10	7	3270343	3272852	Nuclear transcription factor Y subunit C-2 [Source:Projected from Arabidopsis thaliana (AT1G56170) UniProtKB/Swiss-Prot%3BAcc:Q8LCG7]
Csa_2G354950	-2.2	232.7	49.82	4.51	7.21e-05	2	16641491	16641990	hypothetical protein
Csa_7G336450	2.2	3755.7	17704	-4.84	1.72e-05	7	11926190	11926975	hypothetical protein
Csa_3G852580	-2.2	172.4	36.8	4.25	0.000204	3	35471521	35472285	hypothetical protein
Csa_5G643890	2.2	11.2	52.69	-2.87	0.0176	5	26958379	26958636	hypothetical protein
Csa_3G483830	2.2	20314.1	95729	-6.22	1.36e-08	3	21094282	21094659	hypothetical protein
Csa_1G145970	2.2	18.9	88.95	-3.52	0.00271	1	9810496	9811714	hypothetical protein
Csa_3G047820	-2.2	161.8	34.03	3.49	0.00299	3	3341070	3341225	Inactive beta-amylase 4%2C chloroplastic [Source:Projected from Arabidopsis thaliana (AT5G55700) UniProtKB/Swiss-Prot%3BAcc:Q9FM68]
Csa_4G002550	2.2	95.1	448.14	-4.42	0.000102	4	599384	600181	hypothetical protein
Csa_2G378530	-2.2	161.9	34.74	3.45	0.00336	2	19122088	19122138	hypothetical protein
Csa_3G165080	2.2	10.4	49.21	-2.61	0.0341	3	10877395	10878005	hypothetical protein
Csa_7G329330	-2.2	269.8	57.07	4.71	3.09e-05	7	11625637	11625743	hypothetical protein
Csa_2G363010	2.2	72.3	339.14	-4.8	2.1e-05	2	17515383	17516021	hypothetical protein
Csa_6G088710	2.2	1413.6	6614.14	-6.68	8.85e-10	6	6099608	6100087	hypothetical protein
Csa_3G727990	-2.2	9953.4	2128.79	5.62	3.88e-07	3	27179819	27180555	probable WRKY transcription factor 70-like
Csa_3G710780	2.2	11546.5	54009.5	-6.77	4.99e-10	3	26889276	26889931	hypothetical protein
Csa_7G018780	2.2	4622.8	21606.2	-5.84	1.2e-07	7	1099848	1101242	hypothetical protein
Csa_2G236120	-2.2	453.8	96.58	5.03	7.14e-06	2	11495307	11495605	hypothetical protein
Csa_2G000780	2.2	29.8	139.1	-4.11	0.000342	2	445728	445989	Mitogen-activated protein kinase kinase 6 [Source:Projected from Arabidopsis thaliana (AT5G56580) UniProtKB/Swiss-Prot%3BAcc:Q9FJV0]
Csa_3G859650	-2.2	273.2	58.28	4.66	3.87e-05	3	35932553	35932964	hypothetical protein
Csa_3G872070	2.2	139.5	651.06	-4.8	2.1e-05	3	36369283	36369843	hypothetical protein
Csa_7G257840	-2.2	231.1	49.78	4.58	5.25e-05	7	9285220	9286495	hypothetical protein
Csa_3G872050	2.2	200.7	935.72	-5.24	2.58e-06	3	36351826	36352650	ATP sulfurylase 2 [Source:Projected from Arabidopsis thaliana (AT1G19920) UniProtKB/Swiss-Prot%3BAcc:Q43870]
Csa_2G416810	2.2	13.3	62.65	-3.02	0.0118	2	21607994	21608212	hypothetical protein
Csa_1G072990	2.2	15	70.07	-3.22	0.00662	1	7351955	7354059	hypothetical protein
Csa_3G134690	-2.2	811.1	173.1	5.37	1.4e-06	3	8972295	8972765	hypothetical protein
Csa_2G228380	-2.2	241.4	52.55	4.16	0.000287	2	11083083	11083392	hypothetical protein
Csa_4G308580	2.2	17.3	80.07	-3.09	0.00969	4	12691553	12691789	hypothetical protein
Csa_6G087980	2.2	456.7	2129.55	-5.56	5.33e-07	6	5965935	5967273	Photosystem II reaction center Psb28 protein [Source:Projected from Arabidopsis thaliana (AT4G28660) UniProtKB/TrEMBL%3BAcc:F4JM05]
Csa_1G423260	2.2	57	265.2	-4.64	4.22e-05	1	15523822	15524262	hypothetical protein
Csa_1G257320	-2.2	404.2	87.24	5.26	2.41e-06	1	12589882	12590373	hypothetical protein
Csa_2G000710	2.2	23.6	110.72	-3.52	0.00271	2	415149	416854	hypothetical protein
Csa_3G135120	2.2	1192	5546.94	-6.63	1.21e-09	3	9197024	9197772	Ethylene-responsive transcription factor 1B
Csa_2G351820	-2.2	6854.6	1473.72	5.82	1.34e-07	2	16244593	16245469	Vacuolar processing enzyme
Csa_4G012390	2.2	28.8	134.36	-3.29	0.00544	4	1854689	1854869	probable WRKY transcription factor 75
Csa_6G520290	2.2	25	116.5	-3.39	0.00408	6	27741376	27742885	hypothetical protein
Csa_1G042190	2.2	68	315.74	-1.3	0.346	1	4138867	4139046	hypothetical protein
Csa_3G126810	2.2	107.1	497.85	-4.93	1.14e-05	3	7832448	7833380	hypothetical protein
Csa_3G119530	-2.2	507.5	108.73	4.47	8.45e-05	3	6757288	6757362	hypothetical protein
Csa_4G047960	2.2	149.7	695.7	-4.51	7.07e-05	4	3804594	3805175	hypothetical protein
Csa_5G175810	-2.2	2839	611.23	4.79	2.16e-05	5	7398720	7399592	hypothetical protein
Csa_6G452670	2.2	28.4	132.54	-3.6	0.00205	6	21603609	21604647	hypothetical protein
Csa_6G107920	2.2	48.7	225.8	-4.56	5.68e-05	6	7148147	7148792	hypothetical protein
Csa_6G483300	2.2	6931.1	32050.2	-6.29	9.26e-09	6	22169196	22169508	hypothetical protein
Csa_7G211080	2.2	112.7	522.26	-4.67	3.68e-05	7	7503422	7504480	hypothetical protein
Csa_7G058580	-2.2	1088.4	235.92	5.69	2.6e-07	7	3436410	3436637	hypothetical protein
Csa_2G376850	2.2	49.9	230.45	-4.32	0.000156	2	18996468	18996667	hypothetical protein
Csa_3G731150	2.2	218.8	1008.87	-5.44	9.57e-07	3	27535978	27536329	hypothetical protein
Csa_6G008570	-2.2	321.5	69.35	4.76	2.5e-05	6	794070	795390	hypothetical protein
Csa_1G004290	2.2	71.6	329.25	-4.56	5.7e-05	1	777980	779024	hypothetical protein
Csa_2G116250	-2.2	1600.8	347	6.12	2.51e-08	2	7864768	7865760	hypothetical protein
Csa_3G822310	2.2	77.6	356.43	-4.89	1.4e-05	3	32199646	32199899	hypothetical protein
Csa_6G511710	2.2	502.4	2311.29	-4.76	2.5e-05	6	26403077	26403190	hypothetical protein
Csa_5G571580	2.2	337.3	1552.82	-4.43	9.78e-05	5	20000611	20001468	hypothetical protein
Csa_2G363530	-2.2	72.1	15.7	3.24	0.00641	2	17540656	17540984	hypothetical protein
Csa_2G149470	2.2	690.1	3169.89	-6.49	2.79e-09	2	8934026	8934226	Methylenetetrahydrofolate reductase
Csa_6G016970	2.2	1482	6805.79	-6.2	1.59e-08	6	1949739	1950921	PDE332 [Source:Projected from Arabidopsis thaliana (AT4G09650) UniProtKB/TrEMBL%3BAcc:A0A178V1L3]
Csa_3G134570	-2.2	1004.1	218.71	5.82	1.31e-07	3	8919617	8919977	hypothetical protein
Csa_7G447000	2.2	624.8	2863.73	-5.64	3.45e-07	7	17815058	17815401	hypothetical protein
Csa_3G902910	2.2	252.7	1157.62	-4.6	4.89e-05	3	39072485	39072814	hypothetical protein
Csa_3G009540	-2.2	151.4	33.11	3.73	0.00132	3	1107614	1108404	hypothetical protein
Csa_6G051500	-2.2	73.7	15.77	3.04	0.0112	6	3897886	3898096	hypothetical protein
Csa_2G020910	2.2	885.2	4053.32	-6.36	5.98e-09	2	2486666	2487342	hypothetical protein
Csa_1G064760	2.2	15	68.79	-3.15	0.00809	1	6842192	6843022	hypothetical protein
Csa_4G652810	-2.2	407.3	89.5	5.13	4.45e-06	4	22813635	22814279	hypothetical protein
Csa_6G510310	2.2	40.5	184.67	-3.74	0.0013	6	26225552	26225814	hypothetical protein
Csa_2G000610	2.2	1075.1	4914.92	-4.9	1.35e-05	2	333514	334059	40S ribosomal protein S30-like
Csa_5G608550	-2.2	85.8	19	3.42	0.00375	5	23512686	23512958	hypothetical protein
Csa_3G816090	-2.2	95.4	21.26	3.44	0.00342	3	31603148	31604235	hypothetical protein
Csa_1G527940	-2.2	62.1	13.13	2.78	0.0226	1	18439991	18441808	hypothetical protein
Csa_3G122440	2.2	209.1	954	-5.75	1.89e-07	3	7277700	7278426	hypothetical protein
Csa_6G485140	2.2	33	151.64	-3.66	0.00168	6	22457463	22457918	hypothetical protein
Csa_5G647540	-2.2	1219.4	267.88	5.71	2.36e-07	5	27429084	27429635	hypothetical protein
Csa_1G058060	2.2	176.2	804.26	-5.26	2.39e-06	1	6333004	6333073	hypothetical protein
Csa_7G274160	2.2	1338.4	6099.57	-5.78	1.63e-07	7	9703782	9704084	hypothetical protein
Csa_1G001515	2.2	678.1	3091.45	-5.89	8.98e-08	1	276090	276392	hypothetical protein
Csa_2G354640	-2.2	80.9	17.64	3.36	0.00441	2	16500759	16502437	hypothetical protein
Csa_7G074960	2.2	263.7	1202.24	-5.79	1.58e-07	7	5174896	5175504	hypothetical protein
Csa_6G517000	2.2	616.7	2810.51	-4.73	2.78e-05	6	27017161	27017852	hypothetical protein
Csa_3G434970	2.2	1486.5	6770.61	-5.33	1.69e-06	3	20450198	20450721	hypothetical protein
Csa_5G584880	2.2	23.1	104.77	-3.49	0.003	5	20818504	20819367	hypothetical protein
Csa_7G433250	2.2	76.1	346.14	-1.48	0.273	7	17370661	17371142	hypothetical protein
Csa_6G439930	2.2	8560.8	38937.2	-5.72	2.23e-07	6	20625172	20625823	hypothetical protein
Csa_2G360720	2.2	35.3	160.18	-3.92	0.000709	2	17086284	17087563	hypothetical protein
Csa_6G423980	2.2	380.7	1728.19	-5.31	1.9e-06	6	19718848	19719717	hypothetical protein
Csa_3G740770	2.2	24.5	111.4	-3.78	0.00114	3	28723417	28723710	hypothetical protein
Csa_5G118690	-2.2	376.2	83.16	5.1	5.32e-06	5	3071213	3071650	hypothetical protein
Csa_3G176330	2.2	119	540.27	-5.31	1.87e-06	3	11984004	11985266	hypothetical protein
Csa_7G073620	-2.2	114.6	24.9	3.39	0.00409	7	4935054	4935643	hypothetical protein
Csa_1G145840	2.2	23.1	104.4	-3.38	0.00412	1	9673437	9673528	hypothetical protein
Csa_2G036680	-2.2	203.1	45.24	4.17	0.00027	2	3810547	3811716	hypothetical protein
Csa_1G658520	2.2	17.9	81.52	-3.04	0.0113	1	26363809	26363941	hypothetical protein
Csa_4G308550	2.2	35455.3	160623	-5.38	1.31e-06	4	12678473	12679132	Chlorophyll A/B binding protein
Csa_6G500650	2.2	127.1	575.07	-5.46	8.99e-07	6	25029285	25029975	hypothetical protein
Csa_5G587190	-2.2	145.1	31.34	3.55	0.00248	5	21037088	21037167	hypothetical protein
Csa_2G358860	-2.2	230.1	51.63	3.13	0.00876	2	16897481	16898097	hypothetical protein
Csa_3G119690	2.2	2424.7	10958.5	-6.27	1.06e-08	3	6835861	6836464	hypothetical protein
Csa_3G151490	2.2	190.3	859.62	-4.04	0.000444	3	10449364	10449999	hypothetical protein
Csa_5G148550	-2.2	708.1	157.57	4.51	6.98e-05	5	4287759	4288136	hypothetical protein
Csa_7G009730	2.2	463.1	2090.65	-6.1	2.76e-08	7	617435	618045	Proline-rich protein 2 [Source:Projected from Arabidopsis thaliana (AT2G21140) UniProtKB/Swiss-Prot%3BAcc:Q9SKP9]
Csa_3G213500	2.2	31.2	141.07	-4	0.000508	3	14284839	14285647	hypothetical protein
Csa_5G608370	2.2	445	2005.71	-6.06	3.41e-08	5	23407780	23409426	Probable galacturonosyltransferase-like 3 [Source:Projected from Arabidopsis thaliana (AT1G13250) UniProtKB/Swiss-Prot%3BAcc:Q0V7R1]
Csa_3G822280	2.2	11	49.19	-2.41	0.0529	3	32178689	32179255	hypothetical protein
Csa_7G450720	2.2	80.2	362.54	-3.49	0.00302	7	18691159	18692163	hypothetical protein
Csa_4G038685	-2.2	3848	853.55	5.84	1.17e-07	4	3219089	3219376	hypothetical protein
Csa_6G520400	-2.2	225.8	50.24	4.63	4.36e-05	6	27780521	27781015	hypothetical protein
Csa_2G379140	2.2	900.9	4054.93	-6.04	3.88e-08	2	19196925	19197291	Probable plastid-lipid-associated protein 8%2C chloroplastic [Source:Projected from Arabidopsis thaliana (AT5G19940) UniProtKB/Swiss-Prot%3BAcc:Q941D3]
Csa_3G015890	-2.2	304.5	67.21	4.51	7.15e-05	3	1433100	1433921	hypothetical protein
Csa_1G638510	-2.2	186.4	41.77	4.34	0.000139	1	25537217	25539175	hypothetical protein
Csa_1G154070	2.2	51.5	230.17	-4.05	0.000437	1	10013363	10013366	hypothetical protein
Csa_6G483430	2.2	156.7	702.75	-4.87	1.54e-05	6	22260122	22261695	Cell wall / vacuolar inhibitor of fructosidase 2 [Source:Projected from Arabidopsis thaliana (AT5G64620) UniProtKB/Swiss-Prot%3BAcc:O49603]
Csa_3G604110	-2.2	3228.6	719.55	4.86	1.58e-05	3	23435511	23436191	hypothetical protein
Csa_6G052700	-2.2	675.4	151.59	4.97	9.57e-06	6	4054372	4054543	hypothetical protein
Csa_3G033730	-2.2	3688.8	822.52	5.36	1.48e-06	3	2407293	2407959	hypothetical protein
Csa_6G133710	-2.2	15780.9	3522.03	6.53	2.17e-09	6	9197766	9198188	hypothetical protein
Csa_6G488310	2.2	31.4	139.93	-3.66	0.00171	6	23018338	23019002	hypothetical protein
Csa_1G709160	-2.2	652	146.55	3.78	0.00114	1	28916050	28916700	hypothetical protein
Csa_6G043490	-2.2	1382.1	308.31	4.54	6.27e-05	6	3460540	3460940	hypothetical protein
Csa_3G228870	-2.2	63.7	14.1	3.03	0.0116	3	14964458	14964521	hypothetical protein
Csa_7G440550	2.2	41	184.06	-3.47	0.00317	7	17538680	17539172	hypothetical protein
Csa_7G046680	-2.2	57.2	13.3	2.65	0.0304	7	2774100	2774790	hypothetical protein
Csa_6G511610	-2.2	318.5	70.82	4.64	4.15e-05	6	26362598	26362688	hypothetical protein
Csa_3G731830	-2.2	90.6	19.77	3.13	0.00861	3	27631981	27634627	hypothetical protein
Csa_1G572390	-2.2	1195	268.33	5.65	3.25e-07	1	21265796	21266309	hypothetical protein
Csa_5G139760	-2.2	878	197.23	4.9	1.32e-05	5	3715029	3716187	Chitinase
Csa_5G154840	2.2	33.1	146.83	-3.52	0.00274	5	5223735	5224205	Tetraspanin-10 [Source:Projected from Arabidopsis thaliana (AT1G63260) UniProtKB/Swiss-Prot%3BAcc:F4I214]
Csa_7G425920	-2.2	157.3	34.96	3.94	0.000649	7	16260625	16263062	hypothetical protein
Csa_3G731790	2.2	678.6	3014.28	-6.09	2.9e-08	3	27617226	27617531	hypothetical protein
Csa_4G664300	2.2	3590.5	15944.9	-6.2	1.59e-08	4	23103735	23103833	hypothetical protein
Csa_6G513730	-2.2	234.8	53.36	4.36	0.000128	6	26656282	26656673	hypothetical protein
Csa_6G302160	2.1	56.7	252	-4.69	3.33e-05	6	14440558	14441170	hypothetical protein
Csa_5G077190	-2.1	247.9	56.72	3.41	0.00378	5	2263866	2264090	hypothetical protein
Csa_1G042230	2.1	76.1	337.19	-4.96	1e-05	1	4173222	4173640	hypothetical protein
Csa_1G066520	-2.1	109.7	24.87	3.49	0.00299	1	6968514	6968576	hypothetical protein
Csa_2G351840	2.1	505.3	2239.39	-4.85	1.66e-05	2	16254891	16255617	hypothetical protein
Csa_2G416250	2.1	63.9	283.79	-4.29	0.000172	2	21554211	21554518	hypothetical protein
Csa_1G033010	2.1	34.5	152.84	-3.42	0.0037	1	3490573	3490698	hypothetical protein
Csa_4G286960	-2.1	218.1	49.51	3.75	0.00127	4	11128140	11128409	hypothetical protein
Csa_4G000850	2.1	22.4	99.82	-2.68	0.0286	4	196606	196943	hypothetical protein
Csa_3G183340	-2.1	108.5	24.12	3.53	0.00263	3	12776201	12777767	hypothetical protein
Csa_6G150590	-2.1	102.1	22.84	3.27	0.00579	6	10613425	10613585	hypothetical protein
Csa_3G824220	2.1	229.6	1016.17	-5.28	2.19e-06	3	32505782	32506090	hypothetical protein
Csa_7G031660	2.1	798	3529.35	-4.66	3.87e-05	7	1763867	1764488	Fasciclin-like arabinogalactan protein 2 [Source:Projected from Arabidopsis thaliana (AT4G12730) UniProtKB/Swiss-Prot%3BAcc:Q9SU13]
Csa_3G076010	2.1	24.2	106.32	-2.57	0.0371	3	4006485	4006711	hypothetical protein
Csa_4G171510	-2.1	279	62.42	4.3	0.000166	4	8778896	8778924	hypothetical protein
Csa_2G264020	-2.1	1121.9	253.76	5.87	1.01e-07	2	12758987	12759489	hypothetical protein
Csa_6G518000	-2.1	166796	37768.6	6.28	9.78e-09	6	27306713	27307038	hypothetical protein
Csa_3G702070	-2.1	2457.4	556.31	6.1	2.75e-08	3	26618425	26619286	hypothetical protein
Csa_2G122520	2.1	2931.4	12938.8	-5.99	5.27e-08	2	8180040	8180834	Chloroplast HSP70
Csa_3G204780	2.1	13.7	60.89	-2.84	0.0192	3	13960945	13963009	hypothetical protein
Csa_4G289640	-2.1	88.5	20.48	3.26	0.00593	4	11237240	11239680	hypothetical protein
Csa_1G276440	2.1	15	65.98	-2.48	0.0456	1	13169687	13169989	hypothetical protein
Csa_6G525320	2.1	29.2	128.29	-3.78	0.00115	6	28353721	28354143	hypothetical protein
Csa_1G011500	-2.1	166.7	38.12	4.04	0.000453	1	1617683	1619562	hypothetical protein
Csa_2G237700	-2.1	1206.4	274.35	5.84	1.18e-07	2	11591327	11593651	hypothetical protein
Csa_6G055360	-2.1	12952.7	2940.86	5.98	5.46e-08	6	4227623	4228868	hypothetical protein
Csa_7G049250	2.1	23.8	104.9	-3.5	0.00285	7	3152839	3154302	hypothetical protein
Csa_5G176000	2.1	1050.4	4618.82	-6.23	1.33e-08	5	7563224	7564446	hypothetical protein
Csa_5G175840	2.1	32.4	143.25	-3.53	0.00257	5	7428407	7428789	hypothetical protein
Csa_6G492250	2.1	38.4	169.31	-3.45	0.00334	6	23709048	23709938	hypothetical protein
Csa_6G525340	2.1	13315.3	58509	-5.34	1.6e-06	6	28363680	28364188	hypothetical protein
Csa_6G190390	-2.1	3854.9	876.96	5.94	7.09e-08	6	12420872	12421323	hypothetical protein
Csa_3G743950	-2.1	107.8	24.8	2.92	0.0154	3	28848186	28848992	hypothetical protein
Csa_4G051570	-2.1	98.4	22.86	2.85	0.0187	4	4328607	4329128	hypothetical protein
Csa_5G171720	-2.1	138.7	31.98	3.65	0.00175	5	6889676	6890607	hypothetical protein
Csa_4G294940	2.1	18.6	81.41	-3.17	0.00776	4	11798842	11799384	hypothetical protein
Csa_2G369020	-2.1	14610.1	3336.22	5.59	4.57e-07	2	17931849	17933167	hypothetical protein
Csa_6G513620	-2.1	384.3	88.18	4.82	1.88e-05	6	26620034	26620138	hypothetical protein
Csa_2G025690	2.1	118.8	520.57	-5.07	6.11e-06	2	2834784	2835012	hypothetical protein
Csa_5G608330	2.1	17.8	77.57	-2.98	0.0132	5	23380712	23381248	Transcription factor bHLH30 [Source:Projected from Arabidopsis thaliana (AT1G68810) UniProtKB/Swiss-Prot%3BAcc:Q9S7Y1]
Csa_2G155600	2.1	122.5	535.8	-5.27	2.26e-06	2	9208340	9208577	hypothetical protein
Csa_3G778410	2.1	4414	19319.3	-6.33	7.55e-09	3	30094406	30094873	hypothetical protein
Csa_3G889870	2.1	385.8	1688.54	-4.26	0.000191	3	37821484	37822053	hypothetical protein
Csa_4G011040	2.1	173.5	757.72	-5.16	3.93e-06	4	1614147	1614262	hypothetical protein
Csa_3G146700	2.1	821.9	3593.61	-5.24	2.57e-06	3	9893219	9894054	Ferredoxin-1
Csa_3G665600	2.1	13.5	58.98	-2.93	0.015	3	26049533	26050009	hypothetical protein
Csa_5G157310	-2.1	1067	244.1	5.28	2.22e-06	5	5552665	5552685	hypothetical protein
Csa_2G350470	2.1	36.9	160.38	-4.03	0.000465	2	16028606	16028818	hypothetical protein
Csa_5G603370	2.1	246	1072.77	-5.27	2.3e-06	5	22231362	22231847	hypothetical protein
Csa_4G303160	2.1	477	2079.7	-4.73	2.84e-05	4	12339531	12340114	hypothetical protein
Csa_3G823640	-2.1	477	110.14	4.65	3.94e-05	3	32469100	32469412	hypothetical protein
Csa_5G579560	2.1	18.4	80.49	-3.21	0.00695	5	20494795	20497080	hypothetical protein
Csa_6G421650	2.1	12.7	54.61	-2.71	0.0264	6	19452556	19452797	protein argonaute 16 [ C.sativus (cucumber) ]
ENSRNA049989983	2.1	70.7	308.5	-4.03	0.000457	3	20491462	20491609	small nucleolar RNA snoR135
Csa_5G319910	2.1	469.8	2043.11	-5.85	1.11e-07	5	12955798	12955994	Acyl:coa ligase acetate-coa synthetase-like protein
Csa_5G023910	-2.1	128.7	29.21	3.59	0.00213	5	851717	852718	hypothetical protein
Csa_4G658590	2.1	3320.1	14420.6	-6.38	5.3e-09	4	22986455	22986750	hypothetical protein
Csa_7G045500	2.1	11.3	48.85	-2.63	0.0325	7	2676346	2677032	hypothetical protein
Csa_1G008470	2.1	400.7	1740.48	-5.9	8.79e-08	1	1295627	1296125	hypothetical protein
Csa_6G148240	2.1	19	81.64	-3.02	0.0119	6	10341399	10341459	hypothetical protein
Csa_3G017220	2.1	2233.8	9696.55	-5.79	1.59e-07	3	1764366	1764529	hypothetical protein
Csa_6G421670	-2.1	486	112.63	4.85	1.68e-05	6	19469139	19469629	hypothetical protein
Csa_6G499130	2.1	49.6	214.21	-3.07	0.0103	6	24692479	24693650	Zinc finger homeodomain protein 1
Csa_3G619930	-2.1	357.9	82.73	4.85	1.65e-05	3	23921814	23922100	hypothetical protein
Csa_3G099670	2.1	18.5	80.43	-3.15	0.00813	3	4957822	4957839	hypothetical protein
Csa_2G080160	2.1	39.6	171.85	-3.58	0.00218	2	6623166	6623770	Zinc finger protein
Csa_6G451500	2.1	51	220.19	-3.67	0.00163	6	21490438	21491191	hypothetical protein
Csa_3G001750	2.1	10.7	46.56	-2.57	0.0367	3	190954	191181	hypothetical protein
Csa_3G002940	2.1	16.2	70.5	-3.03	0.0115	3	591919	592328	hypothetical protein
Csa_3G894470	-2.1	200.3	45.6	3.96	0.00059	3	38416488	38416506	hypothetical protein
Csa_3G750350	-2.1	638.4	147.78	5.19	3.34e-06	3	29140603	29141756	hypothetical protein
Csa_4G426760	2.1	207.2	897.57	-4.4	0.00011	4	15978300	15978593	hypothetical protein
Csa_2G020860	-2.1	427.4	99.13	4.93	1.14e-05	2	2461703	2462131	hypothetical protein
Csa_6G505910	-2.1	7542.2	1744.07	6.34	6.83e-09	6	25790433	25791040	hypothetical protein
Csa_1G070620	-2.1	1032.1	238.98	5.8	1.51e-07	1	7088595	7089991	hypothetical protein
Csa_3G168980	2.1	558.8	2415.68	-4.67	3.66e-05	3	11250650	11250789	hypothetical protein
Csa_7G448000	-2.1	1002	231.52	5.71	2.32e-07	7	18189756	18190784	hypothetical protein
Csa_3G849930	-2.1	327.1	75.17	4.72	2.93e-05	3	34870057	34870250	hypothetical protein
Csa_1G188670	2.1	17.1	73.86	-0.92	0.528	1	11342706	11343006	Xyloglucan endotransglycosylase/hydrolase
Csa_6G450360	2.1	77.5	333.59	-3.9	0.000738	6	21361188	21361523	hypothetical protein
Csa_2G047790	2.1	43	186.84	-3.26	0.00601	2	3958807	3959509	hypothetical protein
Csa_3G166240	2.1	20.3	87.95	-3.31	0.0051	3	11008236	11008316	hypothetical protein
Csa_3G146290	-2.1	390.8	90.81	4.87	1.54e-05	3	9683778	9684171	hypothetical protein
Csa_6G361370	-2.1	1438.1	333.28	5.21	2.98e-06	6	16260159	16260594	Endoribonuclease Dicer homolog 3 [Source:Projected from Arabidopsis thaliana (AT3G43920) UniProtKB/Swiss-Prot%3BAcc:Q9LXW7]
Csa_3G020045	-2.1	137	32.1	3.87	0.000838	3	2075910	2076194	hypothetical protein
Csa_5G375770	2.1	27.3	116.86	-3.25	0.00615	5	13976043	13977069	hypothetical protein
Csa_1G096080	2.1	77.3	332.99	-4.85	1.67e-05	1	8460773	8460964	hypothetical protein
Csa_7G024670	-2.1	436.9	101.85	4.84	1.72e-05	7	1366529	1368327	hypothetical protein
Csa_7G396350	2.1	181.7	782.22	-4.58	5.21e-05	7	15199142	15199144	hypothetical protein
Csa_1G085370	2.1	36.4	157.09	-3.88	0.000795	1	8122136	8122320	hypothetical protein
Csa_5G579060	2.1	98.7	424.55	-5.08	5.91e-06	5	20480095	20480685	hypothetical protein
Csa_1G288020	2.1	81.5	349.2	-4.33	0.00015	1	13285865	13286123	hypothetical protein
Csa_3G750890	2.1	78.3	336.65	-4.32	0.000152	3	29166465	29167161	hypothetical protein
Csa_3G727930	2.1	1718.7	7358.46	-5.88	9.61e-08	3	27144580	27145151	hypothetical protein
Csa_4G011750	-2.1	905.7	211.15	5.07	6e-06	4	1770500	1770862	hypothetical protein
Csa_2G372770	-2.1	97	22.61	3.41	0.00381	2	18546165	18546788	Sucrose transport protein SUC4 [Source:Projected from Arabidopsis thaliana (AT1G09960) UniProtKB/Swiss-Prot%3BAcc:Q9FE59]
Csa_4G361780	-2.1	7683.9	1797.61	5.38	1.35e-06	4	14597242	14598214	Amino acid permease
Csa_1G568490	-2.1	462.3	108.86	4.32	0.000153	1	20674995	20675026	hypothetical protein
Csa_1G168880	2.1	447.2	1910.76	-5.18	3.61e-06	1	10471101	10471212	TASSELSEED2-like protein
Csa_2G264000	2.1	30.3	128.9	-3.17	0.0078	2	12749863	12750217	hypothetical protein
Csa_6G127320	-2.1	1083.4	254.33	4.3	0.000168	6	8779522	8780082	hypothetical protein
Csa_7G451910	-2.1	1084.3	253.18	4.82	1.9e-05	7	18825864	18826187	hypothetical protein
Csa_2G404970	2.1	42.9	183.51	-3.76	0.0012	2	20883926	20884285	hypothetical protein
Csa_6G519700	-2.1	504.8	119.61	4.28	0.000181	6	27673762	27674397	hypothetical protein
Csa_4G307950	2.1	10.7	45.14	-2.54	0.0394	4	12570905	12571470	hypothetical protein
Csa_5G593390	-2.1	1189.3	280.25	4.8	2.06e-05	5	21508034	21509505	Transducin family protein
Csa_6G507140	-2.1	333	77.97	4.68	3.53e-05	6	25919880	25920206	hypothetical protein
Csa_2G416110	2.1	40.9	173.97	-4.16	0.000285	2	21432464	21432896	hypothetical protein
Csa_5G196580	2.1	46.3	197	-4.03	0.00046	5	8677847	8679080	UDP-glucosyltransferase family 1 protein
Csa_3G457650	-2.1	458.8	108.1	5.06	6.41e-06	3	20778988	20779014	hypothetical protein
Csa_1G635930	2.1	32.8	139.42	-3.47	0.00313	1	25441426	25441836	hypothetical protein
Csa_7G406990	-2.1	54.4	12.82	2.67	0.0293	7	15603663	15604244	hypothetical protein
Csa_1G045890	2.1	198	839.69	-3.8	0.00104	1	5193557	5194012	hypothetical protein
Csa_7G351880	-2.1	231.6	54.87	4.46	8.68e-05	7	12546964	12547110	hypothetical protein
Csa_2G121970	-2.1	776.3	182.8	4.49	7.52e-05	2	8107694	8108033	Probable sucrose-phosphate synthase 3 [Source:Projected from Arabidopsis thaliana (AT1G04920) UniProtKB/Swiss-Prot%3BAcc:Q8RY24]
Csa_7G419630	2.1	944	4004.32	-5.96	6.04e-08	7	16055789	16056272	hypothetical protein
Csa_5G608030	-2.1	316.1	73.76	4.31	0.000157	5	23201399	23201990	Inorganic pyrophosphatase TTM2 [Source:Projected from Arabidopsis thaliana (AT1G26190) UniProtKB/Swiss-Prot%3BAcc:Q9C664]
Csa_3G045170	2.1	11.1	46.94	-2.63	0.0321	3	3187384	3187772	hypothetical protein
Csa_5G523040	2.1	53	225.21	-3.97	0.000569	5	18423108	18423285	hypothetical protein
Csa_6G445770	-2.1	1041.1	246.25	5.54	5.78e-07	6	20849447	20851813	phenylalanine ammonia-lyase
Csa_3G734240	2.1	206.3	874.49	-4.11	0.000346	3	28084267	28084497	hypothetical protein
Csa_6G020110	-2.1	1682.3	397.28	5.74	2.01e-07	6	2102480	2103942	hypothetical protein
Csa_5G152850	2.1	33.9	143.48	-3.85	0.00088	5	4852603	4852771	hypothetical protein
Csa_5G181480	2.1	827.1	3497.76	-5.96	6.04e-08	5	8028406	8029772	glucan endo-1.3-beta-glucosidase
Csa_4G337340	-2.1	488.1	114.66	4.15	0.000294	4	13755013	13756130	Protein PIN-LIKES 6 [Source:Projected from Arabidopsis thaliana (AT5G01990) UniProtKB/Swiss-Prot%3BAcc:Q9LZN2]
Csa_6G007440	-2.1	302.8	72.13	3.89	0.000772	6	684337	684374	hypothetical protein
Csa_7G405950	2.1	49.6	209.71	-3.81	0.00102	7	15577895	15578639	hypothetical protein
Csa_2G373410	-2.1	125.7	29.84	3.76	0.0012	2	18638151	18638210	hypothetical protein
Csa_3G127220	-2.1	100.2	23.35	3.33	0.00487	3	8067835	8067886	hypothetical protein
Csa_4G308480	2.1	46.2	194.85	-4.27	0.000184	4	12606186	12606424	hypothetical protein
Csa_7G045580	-2.1	3150	746.66	5.8	1.45e-07	7	2707555	2708221	hypothetical protein
Csa_3G345390	2.1	293.3	1238.23	-5.83	1.3e-07	3	18029686	18030091	hypothetical protein
Csa_3G820480	-2.1	1582.9	376.36	3.91	0.000714	3	31922073	31922792	hypothetical protein
Csa_5G583370	-2.1	1032.3	244.04	5.09	5.56e-06	5	20771938	20772322	hypothetical protein
Csa_7G419590	2.1	420.4	1774.21	-5.19	3.41e-06	7	16034560	16036689	hypothetical protein
Csa_1G294020	-2.1	2199.3	521.47	5.92	7.74e-08	1	13323038	13323499	hypothetical protein
Csa_6G522760	2.1	217.7	916.73	-4.64	4.21e-05	6	28002751	28003355	hypothetical protein
Csa_6G500400	-2.1	194.1	46.56	4	0.00052	6	24888629	24888957	hypothetical protein
Csa_1G024880	-2.1	352.6	83.45	4.76	2.45e-05	1	2582013	2582349	hypothetical protein
Csa_7G394000	2.1	102	428.99	-4.52	6.81e-05	7	14987555	14988057	hypothetical protein
Csa_2G404840	2.1	13.9	58.81	-2.74	0.0248	2	20809582	20810531	hypothetical protein
Csa_4G639750	-2.1	1154.3	275.94	4.15	0.000295	4	21133791	21134517	hypothetical protein
Csa_5G608500	2.1	124.3	521.98	-4.72	2.91e-05	5	23483825	23484880	Probable carboxylesterase 6 [Source:Projected from Arabidopsis thaliana (AT1G68620) UniProtKB/Swiss-Prot%3BAcc:Q9SX25]
Csa_1G588560	2.1	30.6	129.35	-2.71	0.0264	1	22225356	22225974	hypothetical protein
Csa_2G418850	-2.1	283.3	67.65	4.65	3.95e-05	2	21676521	21676633	hypothetical protein
Csa_6G491080	2.1	500.9	2099.77	-4.8	2.07e-05	6	23586110	23587118	hypothetical protein
Csa_2G408410	2.1	63.9	268.07	-4.49	7.58e-05	2	21179317	21179615	hypothetical protein
Csa_4G641500	2.1	62.3	260.4	-4.43	9.72e-05	4	21319644	21321108	hypothetical protein
Csa_5G622580	-2.1	1266.7	302.18	5.56	5.16e-07	5	24610689	24611139	hypothetical protein
Csa_3G144200	2.1	21.2	89.38	-2.82	0.0201	3	9585588	9586481	hypothetical protein
Csa_3G119840	2.1	5413.8	22627.8	-6.26	1.13e-08	3	6918497	6918913	hypothetical protein
Csa_6G010000	-2.1	76.6	17.98	2.84	0.0192	6	1107782	1109486	Anthocyanin 5-aromatic acyltransferase
Csa_6G405960	2.1	19.1	80.29	-3.17	0.00778	6	18401835	18403745	phenylalanine ammonia-lyase G4
Csa_6G512920	-2.1	956.7	228.06	4.96	9.95e-06	6	26515691	26517057	hypothetical protein
Csa_6G087750	-2.1	11036	2641.74	5.89	9.3e-08	6	5765887	5766272	hypothetical protein
Csa_6G476060	-2.1	140.3	33.45	3.79	0.00111	6	21934022	21934105	hypothetical protein
Csa_3G128880	2.1	624.6	2604.85	-5.08	5.74e-06	3	8204787	8205396	hypothetical protein
Csa_3G020080	2.1	22.1	92.75	-3.1	0.00945	3	2118148	2119000	Mitochondrial small heat shock protein
Csa_3G271370	2.1	2072.2	8644.6	-5.48	7.76e-07	3	16450834	16451356	hypothetical protein
Csa_3G872720	-2.1	51.7	12.12	2.6	0.0345	3	36460115	36461055	hypothetical protein
Csa_5G608160	-2.1	886.7	211.74	4.89	1.4e-05	5	23270566	23271333	hypothetical protein
Csa_4G064100	2.1	56.5	236.2	-4.12	0.000326	4	5204386	5205935	hypothetical protein
Csa_6G042410	-2.1	60.6	14.02	2.49	0.0439	6	3333001	3333032	hypothetical protein
Csa_5G138500	-2.1	165.8	39.23	3.73	0.00136	5	3346511	3346816	hypothetical protein
Csa_7G129380	-2.1	299.2	71.96	4.61	4.76e-05	7	5977715	5978012	hypothetical protein
Csa_6G476080	-2.1	275.1	65.85	4.6	4.96e-05	6	21953961	21954011	hypothetical protein
Csa_7G027790	2.1	54.9	228.9	-4.32	0.000153	7	1479508	1479934	Cysteine protease XCP2 [Source:Projected from Arabidopsis thaliana (AT1G20850) UniProtKB/Swiss-Prot%3BAcc:Q9LM66]
Csa_6G012260	2.1	13.5	55.94	-2.71	0.0265	6	1341065	1341220	hypothetical protein
Csa_3G154280	2.1	151.8	631.28	-4.22	0.000227	3	10703095	10703359	hypothetical protein
Csa_1G264530	-2.1	900.3	217.33	5.07	6.11e-06	1	12774819	12774927	hypothetical protein
Csa_3G607130	-2.1	338.7	81.28	4.78	2.29e-05	3	23513711	23514112	hypothetical protein
Csa_3G642720	2.1	648.8	2696.24	-5.04	6.93e-06	3	25176300	25177798	hypothetical protein
Csa_5G174590	2.1	341.5	1418.56	-5.26	2.34e-06	5	7243974	7244455	hypothetical protein
Csa_3G736740	2.1	33	136.43	-3.61	0.00204	3	28378362	28379103	hypothetical protein
Csa_4G618460	2.1	136.9	568.71	-3.66	0.00167	4	19753678	19754725	hypothetical protein
Csa_6G507110	2.1	12.8	52.96	-2.56	0.0379	6	25903899	25905207	hypothetical protein
Csa_1G059190	2.1	36.3	150.18	-3.65	0.00174	1	6455548	6455696	hypothetical protein
Csa_3G776330	2.1	126.8	526.45	-4.66	3.88e-05	3	29741377	29742504	hypothetical protein
Csa_6G401390	2.1	413.9	1715.54	-4.78	2.28e-05	6	17903374	17904669	hypothetical protein
Csa_5G589290	2	33.3	138.52	-3.23	0.0065	5	21113816	21114014	hypothetical protein
Csa_5G638320	-2	229.4	54.73	4.04	0.000446	5	26529919	26530923	hypothetical protein
Csa_4G499330	-2	2317.8	559.42	5.57	4.87e-07	4	17453682	17454975	hypothetical protein
Csa_3G047840	2	16.4	68.25	-2.87	0.0174	3	3344864	3345770	hypothetical protein
Csa_6G524600	-2	283.2	67.98	4.41	0.000105	6	28228303	28228376	hypothetical protein
Csa_6G495830	2	249.9	1032.81	-5.1	5.27e-06	6	24123859	24123927	ACT domain-containing protein ACR1 [Source:Projected from Arabidopsis thaliana (AT5G65890) UniProtKB/Swiss-Prot%3BAcc:Q9FHP1]
Csa_7G432310	-2	57.8	13.99	2.31	0.066	7	17167767	17168199	hypothetical protein
Csa_2G035470	-2	240.2	57.92	2.97	0.0136	2	3615678	3615806	hypothetical protein
Csa_1G383520	2	25.9	106.84	-3.32	0.00498	1	14493464	14496369	hypothetical protein
Csa_1G423210	-2	4959.2	1203.08	5.87	1.01e-07	1	15495328	15496723	hypothetical protein
Csa_6G538630	-2	1502.4	364.16	5.45	9.11e-07	6	28956959	28957331	hypothetical protein
Csa_1G574840	2	4170.7	17188.7	-5.17	3.76e-06	1	21614728	21614921	Guanine deaminase
Csa_2G302140	2	63.1	260.11	-4.36	0.000132	2	14550739	14551800	hypothetical protein
Csa_6G504720	-2	1194.1	290.47	4.68	3.59e-05	6	25644244	25645142	hypothetical protein
Csa_1G097670	2	27.8	114.4	-2.88	0.0174	1	8566872	8567048	hypothetical protein
Csa_6G522680	2	76411.3	314323	-5.26	2.35e-06	6	27962433	27963709	hypothetical protein
Csa_3G608680	2	77.7	318.76	-4.39	0.000116	3	23583654	23584975	hypothetical protein
Csa_3G782790	-2	1246.6	303.05	5.57	4.89e-07	3	30421165	30421768	hypothetical protein
Csa_7G388410	-2	2315.2	563.68	5.49	7.59e-07	7	14428545	14428879	hypothetical protein
Csa_2G336150	2	107.5	440.7	-4.83	1.78e-05	2	15115890	15116231	hypothetical protein
Csa_2G023340	-2	353.8	86.34	4.68	3.56e-05	2	2759926	2760770	hypothetical protein
Csa_1G096050	-2	114.9	27.66	3.47	0.00317	1	8445475	8445807	hypothetical protein
Csa_1G000670	2	1883.5	7722.18	-5.56	5.2e-07	1	103953	104228	Acyl carrier protein
Csa_4G006170	2	259.9	1065.18	-5.51	6.93e-07	4	957901	958533	hypothetical protein
Csa_4G280480	2	88.6	362.79	-3.04	0.0112	4	10866542	10867201	hypothetical protein
Csa_3G036540	-2	124.3	30.71	3.07	0.0104	3	2624923	2625023	hypothetical protein
Csa_3G822270	2	40	163.23	-3.47	0.00315	3	32174496	32174753	hypothetical protein
Csa_6G311530	2	174	711.31	-4.53	6.49e-05	6	14845511	14846870	hypothetical protein
Csa_3G778270	2	1005.1	4116.02	-5.82	1.3e-07	3	30008699	30009719	hypothetical protein
Csa_6G510960	-2	134.4	32.83	3.77	0.00118	6	26293794	26294376	hypothetical protein
Csa_1G525320	-2	1195.3	292.42	5.3	1.97e-06	1	18365613	18366134	hypothetical protein
Csa_1G014450	2	24.9	102.38	-3.23	0.00644	1	1922073	1922236	MIS12 [Source:Projected from Arabidopsis thaliana (AT5G35520) UniProtKB/TrEMBL%3BAcc:A0A178UCY0]
Csa_7G043020	-2	276.1	67.85	4.05	0.00043	7	2342425	2343087	probable WRKY transcription factor 31
Csa_6G501990	-2	184.7	45.07	2.76	0.0234	6	25232679	25233079	hypothetical protein
Csa_5G374720	2	758.9	3098.06	-4.82	1.88e-05	5	13883439	13884614	hypothetical protein
Csa_4G443640	-2	5068.9	1244.13	5.99	5.25e-08	4	16813242	16813596	hypothetical protein
Csa_6G081500	2	688.4	2805.27	-4.27	0.000184	6	5553872	5553940	hypothetical protein
Csa_1G038350	2	47.3	192.7	-4.17	0.000272	1	3629796	3630296	fucosyltransferase 3 [Source:Projected from Arabidopsis thaliana (AT1G74420) TAIR%3BAcc:AT1G74420]
Csa_6G497110	-2	729.7	179.69	4.93	1.16e-05	6	24350840	24351140	hypothetical protein
Csa_7G447010	2	335.5	1365.33	-5.27	2.22e-06	7	17824016	17824070	CURT1C [Source:Projected from Arabidopsis thaliana (AT1G52220) UniProtKB/TrEMBL%3BAcc:A0A178WBD4]
Csa_3G414070	2	102.5	415.32	-4.03	0.000462	3	19688284	19688714	hypothetical protein
Csa_3G819870	2	76.2	310.53	-4.07	0.000401	3	31850063	31850981	hypothetical protein
Csa_3G359120	-2	1028.5	252.67	3.37	0.00428	3	18407861	18409155	hypothetical protein
Csa_3G127040	2	13.7	56.12	-2.59	0.0354	3	7957553	7958470	hypothetical protein
Csa_4G017110	2	1737.6	7051.4	-5.48	8.05e-07	4	2284786	2285478	chitinase-like protein 1
Csa_6G194160	2	832.7	3376.49	-4.71	3.11e-05	6	12616950	12617471	hypothetical protein
Csa_6G401530	2	558.9	2263.92	-3.74	0.0013	6	18038206	18039744	hypothetical protein
Csa_2G406670	2	1087.8	4408.41	-5.75	1.89e-07	2	21000221	21000763	50S ribosomal protein L27%2C chloroplastic [Source:Projected from Arabidopsis thaliana (AT5G40950) UniProtKB/Swiss-Prot%3BAcc:Q9FLN4]
Csa_1G699610	-2	487.5	119.61	4.64	4.17e-05	1	28127310	28127848	hypothetical protein
Csa_1G145920	-2	263.6	64.96	4.42	0.000101	1	9764041	9764280	Serine carboxypeptidase-like 51 [Source:Projected from Arabidopsis thaliana (AT2G27920) UniProtKB/Swiss-Prot%3BAcc:Q67Y83]
Csa_5G152160	-2	2190.9	542.33	4.59	4.99e-05	5	4726605	4727298	hypothetical protein
Csa_5G610480	-2	228.7	56.14	4.2	0.000239	5	23798559	23799150	hypothetical protein
Csa_2G223740	2	231.5	934.78	-4	0.000511	2	10893628	10894238	hypothetical protein
Csa_7G274150	2	660.4	2667.18	-5.6	4.31e-07	7	9700490	9700654	hypothetical protein
Csa_1G629120	-2	395.1	97.4	4.39	0.000115	1	24921221	24924275	hypothetical protein
Csa_7G447700	-2	969.3	240.6	5.24	2.66e-06	7	17965107	17965643	hypothetical protein
Csa_7G343850	-2	21902.4	5422.87	4.73	2.84e-05	7	12491833	12492365	hypothetical protein
Csa_1G699560	-2	7271.6	1800.37	5.8	1.46e-07	1	28090191	28090562	Alternative oxidase
Csa_6G511770	-2	5924.7	1467.07	5.75	1.92e-07	6	26428751	26430012	hypothetical protein
Csa_2G009320	2	339.9	1373.24	-5.17	3.74e-06	2	1580545	1583359	hypothetical protein
Csa_3G588450	2	3271.3	13195.1	-6.02	4.5e-08	3	22515745	22516256	hypothetical protein
Csa_4G507970	2	169.6	684.51	-4.62	4.47e-05	4	17784849	17786278	hypothetical protein
Csa_2G370350	-2	246.7	61.04	3.91	0.000726	2	18150348	18150700	hypothetical protein
Csa_3G331320	2	16.5	66.86	-2.74	0.0248	3	17794086	17794415	hypothetical protein
Csa_3G141800	-2	126.7	31.87	3.56	0.00236	3	9282842	9283165	hypothetical protein
Csa_6G157080	2	29.5	118.3	-3.52	0.0027	6	11018189	11018415	hypothetical protein
Csa_6G452690	2	26.5	106.31	-3.47	0.00316	6	21616140	21618156	Putative pentatricopeptide repeat-containing protein At3g11460%2C mitochondrial [Source:Projected from Arabidopsis thaliana (AT3G11460) UniProtKB/Swiss-Prot%3BAcc:Q9CAY1]
Csa_2G362390	2	105.6	425.31	-4	0.000525	2	17444830	17446046	hypothetical protein
Csa_6G128660	-2	843.9	210.06	5.19	3.32e-06	6	9120629	9120822	hypothetical protein
Csa_3G686720	2	341.4	1371.04	-5.38	1.32e-06	3	26275968	26276641	hypothetical protein
Csa_3G199040	2	154.4	621.07	-4.84	1.73e-05	3	13655660	13655985	hypothetical protein
Csa_4G307960	2	143.7	576.29	-3.54	0.00254	4	12583981	12586364	hypothetical protein
Csa_2G360750	-2	234.5	59.32	3.59	0.00214	2	17109117	17109933	hypothetical protein
Csa_6G080400	2	13.6	54.84	-2.61	0.0335	6	5481781	5482456	hypothetical protein
Csa_1G615160	-2	1320.3	328.91	5.66	3.02e-07	1	24252280	24252628	NAD kinase 1 [Source:Projected from Arabidopsis thaliana (AT3G21070) UniProtKB/TrEMBL%3BAcc:A0A1I9LRY1]
Csa_6G519480	2	678.8	2722.74	-5.61	4.1e-07	6	27568165	27568542	hypothetical protein
Csa_6G514800	2	23.6	95.39	-2.43	0.0503	6	26705105	26705681	hypothetical protein
Csa_2G348990	2	42	167.81	-3.82	0.00101	2	15790664	15791278	hypothetical protein
Csa_6G361240	-2	904.6	225.24	4.96	9.95e-06	6	16139457	16139721	hypothetical protein
Csa_6G046330	2	471.7	1888.27	-5.78	1.61e-07	6	3759791	3761028	hypothetical protein
Csa_5G589390	2	33794.3	135276	-5.8	1.47e-07	5	21158298	21158459	hypothetical protein
Csa_2G370390	2	747.3	2991.51	-5.34	1.64e-06	2	18197262	18197640	hypothetical protein
Csa_6G147570	2	11.7	47.27	-2.23	0.0774	6	10234839	10235168	hypothetical protein
Csa_3G078800	-2	15201.3	3803.77	3.5	0.00285	3	4307768	4308241	hypothetical protein
Csa_2G382450	2	12.7	50.34	-2.51	0.0422	2	19701762	19701845	hypothetical protein
Csa_6G007470	-2	2558.5	639.85	5.43	1.02e-06	6	702186	702475	hypothetical protein
Csa_7G373530	-2	3107.4	777.8	5.9	8.46e-08	7	13494498	13495714	hypothetical protein
Csa_4G043880	2	81.4	324.19	-4.13	0.000314	4	3387444	3389308	hypothetical protein
Csa_3G682170	2	1108.6	4423.79	-5.65	3.18e-07	3	26173233	26173331	hypothetical protein
Csa_5G173530	2	282.6	1127.97	-5.55	5.47e-07	5	7180578	7181235	hypothetical protein
Csa_6G138120	2	72.7	289.97	-4.49	7.63e-05	6	9710089	9710796	hypothetical protein
Csa_7G042990	2	168.1	669.25	-4.6	4.88e-05	7	2328786	2329088	hypothetical protein
Csa_1G039910	-2	1346.3	338.25	5.43	1.02e-06	1	3962464	3962962	hypothetical protein
Csa_5G592810	2	5344.2	21294.2	-4.48	8e-05	5	21454022	21454979	Putative uncharacterized protein [Source:Projected from Arabidopsis thaliana (AT1G67740) UniProtKB/TrEMBL%3BAcc:Q549N8]
Csa_3G152080	2	15.3	61.34	-2.63	0.032	3	10495389	10496077	Glutaredoxin
Csa_2G361700	2	50	198.76	-4.11	0.00034	2	17327174	17328434	hypothetical protein
Csa_1G020900	-2	194.6	48.2	3.77	0.00118	1	2237456	2237956	DNA mismatch repair protein MSH2 [Source:Projected from Arabidopsis thaliana (AT3G18524) UniProtKB/Swiss-Prot%3BAcc:O24617]
Csa_6G401450	2	107.5	427.38	-4.87	1.51e-05	6	17954699	17954895	PsbP domain-containing protein 3%2C chloroplastic [Source:Projected from Arabidopsis thaliana (AT1G76450) UniProtKB/Swiss-Prot%3BAcc:Q9S720]
Csa_1G042090	2	182.2	723.25	-3.66	0.00171	1	4065066	4066447	hypothetical protein
Csa_3G171130	2	55.9	222.07	-4.15	0.000293	3	11387014	11387125	hypothetical protein
Csa_6G185830	-2	981	247.34	5.32	1.82e-06	6	12041497	12042172	hypothetical protein
Csa_3G133380	-2	849	214.78	4.04	0.000443	3	8802213	8802793	Glutathione S-transferase
Csa_3G112250	2	16.7	66.5	-2.66	0.0298	3	5639519	5640675	hypothetical protein
Csa_3G134810	2	1665.6	6605.82	-5.6	4.27e-07	3	9023169	9023638	hypothetical protein
Csa_6G140840	2	165.6	656.72	-4.15	0.000296	6	9979753	9980754	hypothetical protein
Csa_5G652290	2	287.9	1140.51	-4.88	1.46e-05	5	27988783	27988915	hypothetical protein
Csa_7G322590	2	172.5	682.98	-5.23	2.69e-06	7	11170746	11171210	PsbP domain-containing protein 4%2C chloroplastic [Source:Projected from Arabidopsis thaliana (AT1G77090) UniProtKB/Swiss-Prot%3BAcc:O49292]
Csa_5G139420	-2	1911.3	482.8	5.52	6.36e-07	5	3537176	3537727	hypothetical protein
Csa_3G017110	2	27.6	109.81	-3.07	0.0104	3	1665498	1665570	hypothetical protein
Csa_3G509420	2	233.3	921.97	-5.25	2.47e-06	3	21301988	21302532	hypothetical protein
Csa_3G734260	-2	28968.7	7331.94	4.34	0.000144	3	28091485	28091637	hypothetical protein
Csa_7G103290	-2	44.1	11.11	2.45	0.0487	7	5649532	5649912	hypothetical protein
Csa_5G173430	2	200.9	794.72	-4.97	9.79e-06	5	7113324	7113980	hypothetical protein
Csa_6G101470	2	25.1	98.96	-3.35	0.00456	6	6733614	6733902	hypothetical protein
Csa_2G350240	-2	1041.1	262.58	4.55	5.91e-05	2	15915307	15915565	hypothetical protein
Csa_2G074210	2	52.9	209.55	-3.78	0.00115	2	5900965	5901289	hypothetical protein
Csa_1G527920	2	58.6	230.59	-3.67	0.00165	1	18422936	18423540	hypothetical protein
Csa_7G342770	2	307.1	1213.14	-4.6	4.95e-05	7	12384863	12386289	hypothetical protein
Csa_1G070080	2	59.3	235.25	-3.58	0.00222	1	7042600	7042800	hypothetical protein
Csa_2G022270	-2	722.7	182.92	4.92	1.2e-05	2	2712806	2713396	hypothetical protein
Csa_6G501980	2	643.3	2537.76	-5.47	8.49e-07	6	25219462	25220045	hypothetical protein
Csa_3G426340	2	773.5	3048.02	-5.5	7.17e-07	3	20135486	20135882	hypothetical protein
Csa_2G120410	2	358.7	1413.24	-4.3	0.000166	2	8034292	8034369	hypothetical protein
Csa_5G610400	2	18.4	72.12	-2.57	0.0369	5	23748239	23748867	hypothetical protein
Csa_3G708680	2	37.2	146.7	-3.74	0.00128	3	26775580	26775717	hypothetical protein
Csa_2G138750	-2	40.5	10.49	2.3	0.0662	2	8543895	8544350	hypothetical protein
Csa_3G813820	-2	829.1	210.11	4.23	0.000219	3	31394710	31395010	hypothetical protein
Csa_2G009520	2	995.7	3913.06	-5.55	5.51e-07	2	1730574	1730896	Biotin carboxyl carrier protein of acetyl-CoA carboxylase 1%2C chloroplastic [Source:Projected from Arabidopsis thaliana (AT5G16390) UniProtKB/Swiss-Prot%3BAcc:Q42533]
Csa_6G003390	-2	614.8	156.92	4.39	0.000116	6	302691	303097	hypothetical protein
Csa_2G352420	2	14477.1	56805.4	-5.48	7.78e-07	2	16296486	16297695	hypothetical protein
Csa_5G647410	2	14.4	56.21	-2.63	0.0324	5	27364647	27364926	hypothetical protein
Csa_6G497250	-2	1355	345.09	5.21	3.05e-06	6	24459926	24460825	hypothetical protein
Csa_7G006250	2	240.6	942.43	-5.1	5.19e-06	7	314140	314547	hypothetical protein
Csa_4G652650	2	347	1359.72	-4.51	7.07e-05	4	22724497	22724822	hypothetical protein
Csa_5G609730	2	1418.6	5552.93	-5.55	5.37e-07	5	23641435	23641538	50S ribosomal protein L15%2C chloroplastic [Source:Projected from Arabidopsis thaliana (AT3G25920) UniProtKB/Swiss-Prot%3BAcc:P25873]
Csa_1G530140	-2	320.8	82.23	4.15	0.000294	1	18644819	18644925	hypothetical protein
Csa_6G188080	-2	344.8	87.32	4.19	0.000249	6	12213232	12213851	hypothetical protein
Csa_2G416240	-2	60.2	15.27	2.28	0.069	2	21536524	21536834	hypothetical protein
Csa_3G184580	2	91.6	358	-1.26	0.362	3	12960123	12961277	White-brown-complex ABC transporter family
Csa_4G082380	2	2234.5	8733.4	-4.62	4.56e-05	4	5511340	5512864	hypothetical protein
Csa_5G608380	2	4997.6	19525.6	-4.55	6.02e-05	5	23421929	23423050	DNA-binding protein RAV1
Csa_5G381830	2	5423.3	21186.6	-4.89	1.41e-05	5	14136189	14136422	30S ribosomal protein S13%2C chloroplastic [Source:Projected from Arabidopsis thaliana (AT5G14320) UniProtKB/Swiss-Prot%3BAcc:P42732]
Csa_2G249900	2	4552.8	17773.8	-5.7	2.46e-07	2	12276367	12277099	Cysteine protease
Csa_3G611910	-2	196.4	49.6	3.42	0.00364	3	23828368	23828394	Cytochrome P450
Csa_6G507450	2	115.9	451.15	-3.65	0.00178	6	26058835	26059046	hypothetical protein
Csa_2G223670	2	60.5	234.86	-4.03	0.000457	2	10828731	10829390	hypothetical protein
Csa_5G586550	2	47.6	186.23	-3.6	0.00206	5	20959206	20960051	hypothetical protein
Csa_2G382610	2	944	3675.95	-4.87	1.53e-05	2	19798795	19800018	hypothetical protein
Csa_1G425910	2	180.9	704.24	-4.87	1.5e-05	1	15709932	15710286	hypothetical protein
Csa_4G004840	2	268.4	1044.29	-3.39	0.00399	4	781743	782404	hypothetical protein
Csa_3G215620	2	108.4	422.7	-4.23	0.000219	3	14422357	14423235	hypothetical protein
Csa_1G006320	-2	2796.9	718.67	5.69	2.63e-07	1	1188597	1189517	hypothetical protein
Csa_6G187950	2	2903.7	11291.9	-5.68	2.84e-07	6	12123728	12124079	hypothetical protein
Csa_2G369840	-2	175.6	45.63	3.81	0.00102	2	18125685	18125813	hypothetical protein
Csa_2G361450	2	287.4	1116	-4.84	1.72e-05	2	17200308	17201363	hypothetical protein
Csa_1G264020	-2	420.5	108.09	4.79	2.15e-05	1	12757758	12759748	hypothetical protein
Csa_6G355410	2	126.2	489.71	-4.6	4.84e-05	6	15885955	15886215	hypothetical protein
Csa_6G087910	2	2663.3	10321.9	-4.28	0.000177	6	5906745	5906857	hypothetical protein
Csa_5G148760	-2	223	57.55	4.12	0.000329	5	4411027	4411618	hypothetical protein
Csa_7G027820	2	118.8	460.71	-4.16	0.000285	7	1493454	1493845	hypothetical protein
Csa_3G744990	-2	1152.5	298.77	4.83	1.81e-05	3	28880597	28882298	hypothetical protein
Csa_3G894480	-2	470.6	121.9	4.77	2.4e-05	3	38419594	38420013	AAP6 [Source:Projected from Arabidopsis thaliana (AT5G49630) UniProtKB/TrEMBL%3BAcc:A0A178UHU7]
Csa_5G608080	-2	264.2	69.16	3.58	0.00223	5	23227508	23228370	hypothetical protein
Csa_4G647480	2	453.7	1755.84	-5.29	2.08e-06	4	22164068	22164466	NdhU [Source:Projected from Arabidopsis thaliana (AT5G21430) UniProtKB/TrEMBL%3BAcc:A0A178UN62]
Csa_2G258750	2	46.2	179.62	-3.48	0.00303	2	12577450	12577945	hypothetical protein
Csa_3G741330	2	34.5	134.31	-3.02	0.0119	3	28753537	28754251	hypothetical protein
Csa_5G167090	-1.9	77.5	20.33	2.73	0.0254	5	6476044	6477359	hypothetical protein
Csa_7G452300	-1.9	110.2	28.84	3.36	0.00444	7	19007543	19008395	Actin binding protein family [Source:Projected from Arabidopsis thaliana (AT1G52080) UniProtKB/TrEMBL%3BAcc:Q9SAU9]
Csa_3G183380	-1.9	317.4	82.3	4.04	0.000443	3	12803520	12803682	hypothetical protein
Csa_6G521000	-1.9	303.1	78.65	4.29	0.000171	6	27843687	27843938	hypothetical protein
Csa_2G248130	1.9	86.4	334.17	-3.6	0.0021	2	12019227	12019685	hypothetical protein
Csa_7G049220	-1.9	579.9	151.5	3.49	0.00294	7	3124998	3125126	hypothetical protein
Csa_7G375760	1.9	61.9	238.79	-4.02	0.000479	7	13673705	13673945	hypothetical protein
Csa_6G516920	1.9	923.8	3550.36	-5.76	1.8e-07	6	26972032	26972242	hypothetical protein
Csa_2G348890	1.9	1376.4	5289.04	-5.78	1.63e-07	2	15747245	15747693	hypothetical protein
Csa_2G047820	1.9	177	681.28	-4.47	8.16e-05	2	4006422	4007127	hypothetical protein
Csa_2G048830	1.9	103.4	398.28	-3.92	0.000709	2	4035149	4035426	hypothetical protein
Csa_4G280640	1.9	26.2	101.37	-3.02	0.0119	4	10953714	10954557	Dirigent-like protein 2
Csa_6G490030	1.9	16	61.09	-2.32	0.064	6	23182894	23184063	hypothetical protein
Csa_3G002970	1.9	10.6	40.25	-1.87	0.149	3	604620	604757	hypothetical protein
Csa_1G025855	-1.9	41.2	10.88	2.23	0.0767	1	2892542	2892754	hypothetical protein
Csa_6G056580	-1.9	173.4	45.07	3.4	0.00398	6	4404085	4404260	hypothetical protein
Csa_7G432060	1.9	13.1	50.29	-2.53	0.0406	7	17060671	17060984	hypothetical protein
Csa_3G178520	1.9	442.1	1693.6	-4.85	1.67e-05	3	12129976	12132636	hypothetical protein
Csa_6G127400	-1.9	625.9	162.69	4.72	2.96e-05	6	8859988	8860044	hypothetical protein
Csa_6G014590	1.9	466.7	1786.56	-5.22	2.91e-06	6	1609255	1611175	hypothetical protein
Csa_2G162150	-1.9	72.7	19.12	2.9	0.0161	2	9293633	9297441	hypothetical protein
Csa_6G358070	-1.9	68.6	17.91	2.69	0.0279	6	16028645	16028835	hypothetical protein
Csa_3G011750	-1.9	149	38.66	3.69	0.00153	3	1241295	1242372	hypothetical protein
Csa_3G088980	1.9	11.5	44.22	-2.42	0.0515	3	4685794	4686528	hypothetical protein
Csa_4G438530	1.9	464.9	1775.99	-4.68	3.47e-05	4	16633374	16633720	Acetyl Co-enzyme a carboxylase biotin carboxylase subunit [Source:Projected from Arabidopsis thaliana (AT5G35360) UniProtKB/TrEMBL%3BAcc:F4JYE0]
Csa_2G049860	-1.9	2350.1	613.85	4.84	1.75e-05	2	4077603	4078180	hypothetical protein
Csa_6G095900	1.9	1952.6	7464.68	-4.96	9.95e-06	6	6652787	6653120	hypothetical protein
Csa_6G499220	-1.9	1416	370.83	5.34	1.6e-06	6	24750689	24751882	hypothetical protein
Csa_4G110580	1.9	326.1	1245.3	-4.99	8.61e-06	4	7114192	7115284	hypothetical protein
Csa_6G361360	-1.9	471	122.84	4.61	4.73e-05	6	16240038	16240529	hypothetical protein
Csa_2G361400	1.9	410.1	1564.56	-4.43	9.77e-05	2	17180681	17180956	hypothetical protein
Csa_5G598770	-1.9	1066.6	279.23	5.15	4.05e-06	5	21839672	21840124	hypothetical protein
Csa_4G036600	1.9	16	60.81	-2.74	0.0246	4	3143385	3144977	hypothetical protein
Csa_6G495680	-1.9	5152	1350.9	5.74	2.02e-07	6	24042682	24043199	hypothetical protein
Csa_6G000120	-1.9	133.6	34.89	3.47	0.00318	6	66050	66551	hypothetical protein
Csa_6G319780	1.9	24.6	93	-2.37	0.057	6	15081478	15083078	hypothetical protein
Csa_1G097650	1.9	33.5	128.29	-3.47	0.00312	1	8540834	8542032	hypothetical protein
Csa_3G645960	1.9	451.6	1718.46	-4.94	1.11e-05	3	25373613	25373731	hypothetical protein
Csa_4G438540	1.9	63.8	243.42	-3.34	0.00471	4	16637131	16637253	hypothetical protein
Csa_6G139250	1.9	61.5	232.91	-3.45	0.00335	6	9899685	9899723	hypothetical protein
Csa_6G502600	1.9	1127.9	4289.59	-5.09	5.42e-06	6	25286080	25286562	hypothetical protein
Csa_2G270210	-1.9	11560.1	3041.75	4.93	1.19e-05	2	12898194	12898535	hypothetical protein
Csa_3G821590	1.9	42.4	161.69	-3.66	0.00167	3	32045044	32045348	Protein STRICTOSIDINE SYNTHASE-LIKE 2 [Source:Projected from Arabidopsis thaliana (AT2G41290) UniProtKB/Swiss-Prot%3BAcc:Q9SLG8]
Csa_7G322070	-1.9	1555.1	408.79	5.2	3.14e-06	7	11147606	11149318	Scarecrow-like protein 1 [Source:Projected from Arabidopsis thaliana (AT1G21450) UniProtKB/Swiss-Prot%3BAcc:Q9SDQ3]
Csa_3G792070	1.9	1795.7	6823	-4.17	0.000272	3	30678274	30679463	hypothetical protein
Csa_7G429580	1.9	220.7	838.09	-5.03	7.33e-06	7	16700995	16701278	hypothetical protein
Csa_1G022510	-1.9	47.1	12.28	2.44	0.05	1	2313946	2313999	hypothetical protein
Csa_2G011510	-1.9	505.3	132.96	4.8	2.05e-05	2	2076964	2077012	hypothetical protein
Csa_6G091870	-1.9	81063.7	21368.6	5.06	6.41e-06	6	6204779	6205109	hypothetical protein
Csa_6G518290	1.9	71.4	271.61	-3.58	0.00224	6	27471294	27471992	pathogenesis-related genes transcriptional activator PTI5 [KO:K13433]
Csa_6G407650	1.9	1257.4	4768.33	-5.35	1.52e-06	6	18615219	18615566	hypothetical protein
Csa_5G166410	1.9	1652.5	6261.89	-4.29	0.000172	5	6359246	6359813	hypothetical protein
Csa_3G406030	1.9	123	465.81	-4.77	2.31e-05	3	19614943	19615271	hypothetical protein
Csa_1G039890	-1.9	825.2	217.84	3.86	0.000848	1	3938856	3940006	hypothetical protein
Csa_6G513550	-1.9	258.2	69.07	3.81	0.00104	6	26597380	26597555	hypothetical protein
Csa_1G707120	-1.9	170.9	45.63	3.17	0.00775	1	28766490	28766737	hypothetical protein
Csa_2G030020	1.9	29.4	110.92	-3.36	0.00439	2	2959500	2959664	hypothetical protein
Csa_3G826700	-1.9	1191.3	316.6	4.89	1.4e-05	3	32868417	32868753	hypothetical protein
Csa_1G000560	1.9	14.6	54.7	-2.56	0.0375	1	43481	43759	hypothetical protein
Csa_4G293000	-1.9	3013.9	799.21	4.76	2.43e-05	4	11533533	11534074	hypothetical protein
Csa_1G021940	-1.9	873.3	231.66	5.2	3.22e-06	1	2271013	2271984	hypothetical protein
Csa_7G363070	1.9	115.9	438.11	-4.03	0.000468	7	12919018	12919158	Fk506-binding protein
Csa_1G495290	1.9	97.8	367.63	-4.4	0.00011	1	17530976	17531595	hypothetical protein
Csa_1G589140	-1.9	88.9	24.02	2.95	0.0143	1	22303760	22303828	hypothetical protein
Csa_3G124790	1.9	97.7	368.21	-4.49	7.6e-05	3	7469756	7470213	hypothetical protein
Csa_3G736700	-1.9	573.1	153.02	4.1	0.00036	3	28357877	28357885	Probable serine/threonine-protein kinase PBL7 [Source:Projected from Arabidopsis thaliana (AT5G02800) UniProtKB/Swiss-Prot%3BAcc:Q0WRY5]
Csa_3G217150	-1.9	112.8	30.12	3.36	0.00447	3	14462420	14462930	hypothetical protein
Csa_6G013350	1.9	7153	26918.7	-5.17	3.65e-06	6	1426273	1426433	Poly(A)-binding protein C-terminal interacting protein 6
Csa_1G032430	1.9	183.9	692.03	-5.05	6.71e-06	1	3441358	3442090	hypothetical protein
Csa_6G434400	-1.9	233	61.66	4.12	0.000328	6	20587851	20588183	hypothetical protein
Csa_2G033330	-1.9	2643.5	703.82	5.38	1.33e-06	2	3200511	3200621	hypothetical protein
Csa_3G698490	1.9	718.3	2698.45	-5.6	4.24e-07	3	26548923	26549533	Cytochrome P450
Csa_7G328830	-1.9	736.4	195.65	4.91	1.28e-05	7	11602196	11602872	probable WRKY transcription factor 46-like
Csa_1G168910	1.9	28.6	107.63	-3.13	0.00874	1	10494259	10494916	hypothetical protein
Csa_4G188930	-1.9	3932.5	1047.26	4.9	1.36e-05	4	9331926	9332738	hypothetical protein
Csa_4G012410	-1.9	335	90.23	3.34	0.00465	4	1860801	1860959	hypothetical protein
Csa_3G017040	1.9	107.2	401.7	-4.59	5.14e-05	3	1625415	1625659	hypothetical protein
Csa_3G585880	1.9	13.4	50.56	-2.51	0.0429	3	22442289	22442492	hypothetical protein
Csa_6G490900	-1.9	1733.7	462.38	1.17	0.401	6	23453734	23454244	hypothetical protein
Csa_6G496990	-1.9	4551.9	1213.82	5.52	6.52e-07	6	24271919	24272258	Homeobox-leucine zipper protein
Csa_4G621720	-1.9	696.1	186.1	4.66	3.85e-05	4	19939369	19939392	Cytochrome P450 monooxygenase CYP72A59
Csa_2G008750	-1.9	1838.7	491.18	5.45	9.49e-07	2	1513205	1513406	hypothetical protein
Csa_6G190340	1.9	45.9	171.56	-3.68	0.00161	6	12392011	12392763	hypothetical protein
Csa_7G058650	1.9	3175.2	11884.5	-4.99	8.77e-06	7	3485607	3486135	UDP-glucuronosyltransferase
Csa_5G160150	1.9	73.2	275.01	-3.78	0.00113	5	5822907	5823344	Pectinesterase inhibitor 10 [Source:Projected from Arabidopsis thaliana (AT1G62760) UniProtKB/Swiss-Prot%3BAcc:Q9SI74]
Csa_4G000660	1.9	37	138.65	-3.59	0.00217	4	109304	109708	hypothetical protein
Csa_2G299880	1.9	31.2	117.49	-2.88	0.0171	2	14361651	14361947	hypothetical protein
Csa_3G665100	1.9	18.7	70.6	-2.6	0.0348	3	26032398	26032896	hypothetical protein
Csa_5G139060	-1.9	263.1	69.52	3.65	0.00174	5	3387051	3387215	Site-2 protease [Source:Projected from Arabidopsis thaliana (AT4G20310) UniProtKB/TrEMBL%3BAcc:A0A0F6SCX9]
Csa_5G141040	-1.9	1046.8	280.36	4.49	7.62e-05	5	3887070	3887732	hypothetical protein
Csa_3G228360	-1.9	126.8	33.52	3.37	0.00432	3	14927900	14928028	hypothetical protein
Csa_2G032230	1.9	94.6	353.73	-3.73	0.00133	2	3111960	3112232	hypothetical protein
Csa_2G370440	1.9	26	96.3	-2.47	0.0468	2	18258492	18259680	hypothetical protein
Csa_7G062910	-1.9	381.6	102.87	3.6	0.0021	7	3699583	3700027	hypothetical protein
Csa_2G297210	1.9	315.7	1174.82	-4.22	0.000229	2	14162323	14162746	SAMT1 [Source:Projected from Arabidopsis thaliana (AT4G39460) UniProtKB/TrEMBL%3BAcc:A0A178UZZ4]
Csa_4G152260	1.9	123.4	458.52	-4.21	0.000231	4	8219834	8220710	hypothetical protein
Csa_5G608450	1.9	146.5	545.87	-4.63	4.31e-05	5	23468483	23470464	hypothetical protein
Csa_3G848250	-1.9	253.4	67.55	3.75	0.00124	3	34662151	34663180	hypothetical protein
Csa_3G731170	1.9	64.3	238.83	-3.71	0.00142	3	27557308	27557484	hypothetical protein
Csa_6G133750	1.9	178.1	662.28	-4.71	3.05e-05	6	9238225	9239095	hypothetical protein
Csa_5G517810	1.9	756.2	2810.1	-5.43	1.04e-06	5	18240375	18241125	hypothetical protein
Csa_7G044980	1.9	284	1054.79	-4.46	8.77e-05	7	2667619	2668223	hypothetical protein
Csa_7G071630	1.9	50.1	186.95	-3.57	0.00228	7	4676452	4676485	hypothetical protein
Csa_6G445740	1.9	31.8	118.87	-3.12	0.00889	6	20836416	20837738	phenylalanine ammonia-lyase
Csa_7G325730	1.9	33.3	123.66	-3.43	0.00362	7	11439241	11439298	hypothetical protein
Csa_1G481740	1.9	132.6	492.32	-3.85	0.000885	1	17435327	17435593	hypothetical protein
Csa_4G022350	1.9	139.2	515.59	-4	0.00051	4	2439188	2442242	hypothetical protein
Csa_2G193320	1.9	53.6	198.89	-3.27	0.00573	2	10329144	10329575	Transcription factor bHLH92 [Source:Projected from Arabidopsis thaliana (AT5G43650) UniProtKB/Swiss-Prot%3BAcc:Q9FIX5]
Csa_5G207960	1.9	3346.4	12402.1	-5.64	3.41e-07	5	9237141	9237875	Omega-3 fatty acid desaturase
Csa_1G423280	1.9	87.4	323.66	-4.1	0.000354	1	15548962	15549791	hypothetical protein
Csa_1G045770	-1.9	561	151.38	4.84	1.7e-05	1	5128989	5130541	hypothetical protein
Csa_4G182240	1.9	936	3460.21	-3.9	0.000754	4	9052604	9052981	hypothetical protein
Csa_7G375730	1.9	58.1	214.52	-3.43	0.00357	7	13650828	13652098	Probable carboxylesterase 18 [Source:Projected from Arabidopsis thaliana (AT5G23530) UniProtKB/Swiss-Prot%3BAcc:Q9LT10]
Csa_5G150430	1.9	820.1	3031	-4.97	9.79e-06	5	4568591	4569491	hypothetical protein
Csa_4G063440	1.9	23755.6	87746.7	-4.88	1.44e-05	4	5050689	5051203	Oxygen-evolving enhancer protein 2
Csa_6G504440	1.9	108.8	402.49	-3.99	0.000536	6	25491537	25491700	hypothetical protein
Csa_3G734860	1.9	81.8	301.2	-4.07	0.000404	3	28157177	28157787	hypothetical protein
Csa_3G681130	-1.9	4653.5	1262.34	5.27	2.23e-06	3	26137390	26137941	hypothetical protein
Csa_2G079120	1.9	29.7	109.9	-3.27	0.00585	2	6494099	6494573	hypothetical protein
Csa_5G167100	1.9	83.6	307.5	-4.13	0.000323	5	6482709	6483444	hypothetical protein
Csa_6G011620	1.9	15.5	57.04	-2.61	0.0338	6	1218681	1218957	hypothetical protein
Csa_6G133820	1.9	2184.1	8039.16	-5.51	6.88e-07	6	9287458	9287806	hypothetical protein
Csa_5G643900	1.9	230.2	846.71	-5.06	6.24e-06	5	26964884	26965470	Proline-rich receptor-like protein kinase PERK8 [Source:Projected from Arabidopsis thaliana (AT5G38560) UniProtKB/Swiss-Prot%3BAcc:Q9FFW5]
Csa_5G158570	-1.9	568.7	155.02	3.71	0.00146	5	5759927	5760310	hypothetical protein
Csa_1G043160	-1.9	1625.9	442.35	5.04	6.83e-06	1	4769830	4770439	hypothetical protein
Csa_4G291890	1.9	148	543.73	-4.73	2.84e-05	4	11439227	11439894	2-oxoglutarate/malate translocator
Csa_5G167050	-1.9	512.7	138.56	4.26	0.000195	5	6456166	6456432	hypothetical protein
Csa_3G645980	-1.9	118	32.53	3.2	0.00701	3	25394732	25395037	hypothetical protein
Csa_5G601520	1.9	27.9	102.75	-3.17	0.0077	5	22007083	22008219	hypothetical protein
Csa_4G638480	-1.9	1166.4	318.28	3.52	0.00271	4	20950261	20950954	Nbs-lrr resistance protein
Csa_6G042400	-1.9	147.2	39.46	3.3	0.00523	6	3317576	3317625	hypothetical protein
Csa_1G132710	1.9	267.7	983.74	-4.27	0.000185	1	9458383	9458435	hypothetical protein
Csa_3G116650	-1.9	2272	618.38	4.56	5.82e-05	3	6218777	6220010	Dicer-like protein%2C miRNA biogenesis%2C Reguration of developmen [Source: Projected from Oryza sativa (Os03g0121800)]
Csa_7G071680	1.9	408.6	1499.01	-5.25	2.51e-06	7	4712159	4712272	hypothetical protein
Csa_6G483470	1.9	37	135.32	-3.39	0.00399	6	22298183	22299087	hypothetical protein
Csa_6G104630	-1.9	188.2	51.05	3.61	0.00202	6	6875825	6876060	hypothetical protein
Csa_3G607120	-1.9	373.7	102.15	4.23	0.000216	3	23502571	23502713	hypothetical protein
Csa_2G376800	-1.9	475	130.14	4.67	3.74e-05	2	18964338	18964613	hypothetical protein
Csa_5G156130	-1.9	220	60.55	3.64	0.00179	5	5414968	5417402	hypothetical protein
Csa_2G075410	-1.9	669.3	182.64	4.84	1.72e-05	2	6181133	6181374	hypothetical protein
Csa_1G479630	-1.9	13934.1	3813.27	5.63	3.55e-07	1	17312520	17313066	hypothetical protein
Csa_1G522010	1.9	142.7	522.15	-4.25	0.000202	1	18095885	18096197	hypothetical protein
Csa_3G836450	1.9	1390.7	5081.31	-5.41	1.13e-06	3	33382357	33382839	hypothetical protein
Csa_6G500660	1.9	14.6	53.56	-2.4	0.0542	6	25031111	25031560	hypothetical protein
Csa_6G425130	-1.9	1009.2	276.64	4.66	3.8e-05	6	19875537	19876335	hypothetical protein
Csa_5G054570	-1.9	64.8	18.31	2.32	0.0643	5	1764701	1764880	hypothetical protein
Csa_1G181530	-1.9	326.4	90.25	4.12	0.000333	1	11138602	11139105	hypothetical protein
Csa_3G818250	-1.9	212.7	58.32	3.58	0.00222	3	31762087	31763305	hypothetical protein
Csa_6G008860	1.9	22.9	82.86	-2.86	0.0183	6	961351	961810	hypothetical protein
Csa_6G190220	-1.9	405.4	111.24	4.56	5.76e-05	6	12306146	12307039	hypothetical protein
Csa_4G051420	-1.9	2692.6	739.58	5.17	3.74e-06	4	4215056	4215565	hypothetical protein
Csa_3G791500	1.9	11.2	40.74	-1.97	0.126	3	30609448	30609531	hypothetical protein
Csa_5G576770	-1.9	1246	342.37	5.16	3.82e-06	5	20209846	20210288	hypothetical protein
Csa_6G490130	1.9	72.9	265.61	-3.63	0.00185	6	23240828	23241967	F-box family protein
Csa_1G005510	-1.9	430.9	119.03	3.97	0.000575	1	1008972	1009457	hypothetical protein
Csa_1G045560	1.9	561.3	2036.79	-5.01	8.09e-06	1	5011944	5012559	hypothetical protein
Csa_3G734070	1.9	584.5	2120.49	-4.82	1.91e-05	3	27995460	27995818	hypothetical protein
Csa_6G308420	1.9	438.2	1588.66	-5.3	1.93e-06	6	14724275	14724683	hypothetical protein
Csa_7G414500	1.9	110.9	402.75	-4.07	0.0004	7	15990423	15991343	hypothetical protein
Csa_6G361390	1.9	313.3	1136.26	-4.81	1.95e-05	6	16271398	16271585	hypothetical protein
Csa_6G041180	-1.9	1831.7	504.76	4.92	1.2e-05	6	3073174	3073273	hypothetical protein
Csa_7G428790	1.9	408.9	1481.86	-3.77	0.00116	7	16521703	16522196	hypothetical protein
Csa_7G074850	1.9	43.4	157.42	-3.63	0.00184	7	5121509	5122035	hypothetical protein
Csa_3G149980	1.9	218.2	791.39	-3.74	0.00131	3	10091975	10093502	hypothetical protein
Csa_4G188390	1.9	11.7	42.44	-2.25	0.0745	4	9237539	9237710	hypothetical protein
Csa_2G359960	-1.9	660.1	181.57	4.49	7.58e-05	2	16950745	16952373	hypothetical protein
Csa_4G015730	1.9	23.8	85.71	-2.57	0.0368	4	2030368	2030600	hypothetical protein
Csa_3G733280	-1.9	162.5	44.48	3.45	0.00332	3	27853990	27854368	Rop guanine nucleotide exchange factor 7 [Source:Projected from Arabidopsis thaliana (AT5G02010) UniProtKB/Swiss-Prot%3BAcc:Q9LZN0]
Csa_7G024150	1.9	18.6	67.86	-2.61	0.034	7	1343934	1345058	hypothetical protein
Csa_6G515480	-1.9	115.3	32.42	3.16	0.00794	6	26793486	26795240	hypothetical protein
Csa_3G303640	1.9	95.5	345.51	-4.19	0.000257	3	17222456	17223767	hypothetical protein
Csa_5G011680	1.9	80.6	291.36	-4.23	0.000214	5	408996	409283	hypothetical protein
Csa_2G365130	1.9	259.5	935.17	-4.78	2.24e-05	2	17628375	17628402	hypothetical protein
Csa_6G505840	1.8	462.2	1667	-4.99	8.93e-06	6	25723303	25724134	hypothetical protein
Csa_2G037260	1.8	34.2	123.73	-2.98	0.0133	2	3889391	3889972	Tetraspanin-7 [Source:Projected from Arabidopsis thaliana (AT4G28050) UniProtKB/Swiss-Prot%3BAcc:Q9SUD4]
Csa_7G071470	-1.8	973.6	269.53	4.32	0.000155	7	4599243	4600030	hypothetical protein
Csa_1G266180	1.8	73.6	265.12	-3.65	0.00177	1	12901885	12902913	hypothetical protein
Csa_4G083710	-1.8	404.1	111.37	4.18	0.000261	4	5746925	5748641	hypothetical protein
Csa_3G881830	-1.8	48.2	13.17	2.21	0.0797	3	37338476	37339483	hypothetical protein
Csa_7G041900	1.8	223.9	807.47	-4.42	0.0001	7	2262693	2264394	hypothetical protein
Csa_1G595840	1.8	19348.6	69700.3	-4.89	1.4e-05	1	22471375	22472550	hypothetical protein
Csa_2G354000	1.8	61.4	221.1	-1.17	0.4	2	16385181	16385526	hypothetical protein
Csa_5G600370	-1.8	1595.6	442.74	5.27	2.3e-06	5	21923933	21924062	hypothetical protein
Csa_1G181310	1.8	269	968.78	-5.07	5.97e-06	1	10967629	10967884	PPD1 [Source:Projected from Arabidopsis thaliana (AT4G15510) UniProtKB/TrEMBL%3BAcc:A0A178UV94]
Csa_4G049070	1.8	33.1	119.37	-3.33	0.00479	4	3897111	3897301	hypothetical protein
Csa_3G598900	1.8	470.7	1693.58	-5	8.58e-06	3	23066786	23067221	hypothetical protein
Csa_2G300950	-1.8	80.3	22.54	2.85	0.0187	2	14407212	14407383	hypothetical protein
Csa_4G646320	-1.8	182.1	50.27	3.73	0.00133	4	22093844	22094059	hypothetical protein
Csa_6G499830	1.8	291.6	1048.61	-5.01	8.07e-06	6	24844978	24845322	hypothetical protein
Csa_2G277600	1.8	56.5	202.75	-3.49	0.003	2	13242499	13242808	hypothetical protein
Csa_2G292800	1.8	173.2	622.16	-4.58	5.41e-05	2	13811516	13812099	hypothetical protein
Csa_5G589920	-1.8	43	12.2	2.23	0.0767	5	21195578	21196528	hypothetical protein
Csa_6G014460	1.8	32.8	118.29	-3.3	0.00528	6	1515061	1516081	hypothetical protein
Csa_6G502830	1.8	270.1	971.3	-3.36	0.00438	6	25408976	25409332	hypothetical protein
Csa_6G309950	1.8	2657	9543.94	-4.37	0.000123	6	14756842	14757072	hypothetical protein
Csa_2G338830	1.8	1022.8	3673.76	-5.41	1.11e-06	2	15324322	15324935	hypothetical protein
Csa_2G292840	1.8	576.5	2070.26	-4.39	0.000115	2	13831038	13831197	hypothetical protein
Csa_7G431330	-1.8	92.3	25.45	2.88	0.0174	7	16885037	16885677	hypothetical protein
Csa_4G017200	-1.8	177.2	50.31	2.91	0.0159	4	2355684	2355833	Aconitate hydratase
Csa_1G001520	1.8	1703.4	6104.77	-4.79	2.2e-05	1	285447	287872	hypothetical protein
Csa_3G403970	1.8	3812.1	13646.1	-4.96	1.01e-05	3	19529531	19530315	hypothetical protein
Csa_4G293010	1.8	74.3	265.45	-4.15	0.0003	4	11534485	11537212	hypothetical protein
Csa_1G039150	1.8	131.2	469.74	-4.01	0.000496	1	3817355	3817606	hypothetical protein
Csa_7G075570	-1.8	3356.9	938.42	5.39	1.24e-06	7	5219417	5221137	hypothetical protein
Csa_7G339140	1.8	63.5	227	-3.39	0.00399	7	12228613	12229120	hypothetical protein
Csa_2G271410	-1.8	441.5	123.49	4.47	8.16e-05	2	13074751	13074933	hypothetical protein
Csa_7G420870	1.8	1774.7	6345.26	-5.29	2.12e-06	7	16229853	16230301	Ribosomal protein
Csa_3G251910	1.8	111.4	399.16	-4.16	0.00029	3	15654818	15655768	hypothetical protein
Csa_3G539670	1.8	985.8	3525.29	-4.87	1.53e-05	3	21826472	21827803	Caffeoylshikimate esterase [Source:Projected from Arabidopsis thaliana (AT1G52760) UniProtKB/Swiss-Prot%3BAcc:Q9C942]
Csa_1G470390	1.8	161.4	575.91	-2.95	0.0144	1	16970827	16971429	hypothetical protein
Csa_2G348220	1.8	68.2	243.95	-4.05	0.000426	2	15638882	15639749	hypothetical protein
Csa_4G193250	-1.8	87.8	24.75	2.83	0.0196	4	9589193	9589831	hypothetical protein
Csa_1G009810	1.8	45767.4	163519	-5	8.59e-06	1	1499076	1499472	hypothetical protein
Csa_1G597710	1.8	17.8	63.41	-2.67	0.0293	1	22702330	22703423	hypothetical protein
Csa_1G538800	1.8	86.2	308.02	-3.83	0.000959	1	19838609	19840179	hypothetical protein
Csa_4G006490	1.8	43.6	155.08	-2.54	0.04	4	1154621	1154835	hypothetical protein
Csa_3G122430	1.8	1302.3	4647.83	-5.26	2.43e-06	3	7273894	7274375	hypothetical protein
Csa_2G382580	1.8	12.1	43.89	-1.98	0.123	2	19786832	19787750	hypothetical protein
Csa_4G617320	-1.8	48.5	13.28	2.3	0.0671	4	19622164	19622418	hypothetical protein
Csa_3G777680	1.8	116.4	415.13	-4.42	0.000103	3	29945037	29946396	hypothetical protein
Csa_3G167380	1.8	82.7	295.74	-3.6	0.00205	3	11122061	11122843	Calcium-binding protein CP1 [Source:Projected from Arabidopsis thaliana (AT5G49480) UniProtKB/Swiss-Prot%3BAcc:Q9FDX6]
Csa_5G621910	1.8	27	96.79	-2.88	0.0172	5	24458199	24458939	hypothetical protein
Csa_1G050260	1.8	69.7	247.75	-3.63	0.00189	1	5818557	5819109	hypothetical protein
Csa_5G590060	-1.8	89	25.5	2.59	0.035	5	21307657	21307807	hypothetical protein
Csa_3G875430	1.8	8702.4	30987.8	-5.22	2.85e-06	3	36640197	36641241	Plastocyanin A%2C chloroplast
Csa_3G141790	-1.8	94.2	26.74	2.99	0.0129	3	9282337	9282813	hypothetical protein
Csa_5G623650	1.8	308.6	1099.18	-3.91	0.000729	5	24928040	24928245	ATP-dependent RNA helicase DBP7
Csa_2G369110	1.8	945.9	3367.72	-4.49	7.6e-05	2	17984012	17984494	hypothetical protein
Csa_7G428840	1.8	147	523.89	-4.03	0.000465	7	16538947	16539755	hypothetical protein
Csa_4G563690	1.8	1468.8	5226.19	-4.59	5.17e-05	4	18507122	18507234	hypothetical protein
Csa_3G651740	1.8	714.5	2541.66	-4.74	2.73e-05	3	25646925	25647980	hypothetical protein
Csa_1G418780	-1.8	41.1	11.34	2.13	0.0932	1	15160944	15160965	hypothetical protein
Csa_1G505920	1.8	41.5	147.38	-3.56	0.00238	1	17909248	17909541	hypothetical protein
Csa_2G094900	1.8	70.1	249.75	-3.79	0.0011	2	7189018	7189386	hypothetical protein
Csa_2G004120	1.8	65.1	232.26	-3.48	0.00304	2	707928	708249	hypothetical protein
Csa_6G004490	1.8	38.7	136.88	-2.85	0.0185	6	369729	369871	hypothetical protein
ENSRNA049758537	1.8	14.8	52.77	-2.45	0.0486	6	9401800	9401873	tRNA-Trp for anticodon CCA
Csa_1G004160	1.8	12.8	45.9	-2.25	0.0734	1	659158	659958	hypothetical protein
Csa_5G425400	-1.8	274.6	77.93	3.49	0.00297	5	15374120	15374810	hypothetical protein
Csa_3G894530	-1.8	229.3	64.78	3.91	0.00072	3	38441064	38441511	hypothetical protein
Csa_3G033800	1.8	11.3	39.71	-2.14	0.091	3	2442110	2442566	hypothetical protein
Csa_5G647510	-1.8	554.5	156.72	4.67	3.74e-05	5	27418067	27418599	hypothetical protein
Csa_4G046790	-1.8	1260.1	356.48	4.66	3.8e-05	4	3675421	3675976	hypothetical protein
Csa_6G042990	-1.8	1186.2	334.55	4.04	0.000443	6	3421402	3423039	hypothetical protein
Csa_3G200710	-1.8	292.9	83.29	3.68	0.00157	3	13838498	13839931	hypothetical protein
Csa_4G337260	1.8	297.3	1053.25	-4.5	7.26e-05	4	13685207	13687052	hypothetical protein
Csa_4G621170	-1.8	2731.4	771.78	4.72	2.93e-05	4	19906999	19907985	hypothetical protein
Csa_6G094690	1.8	15.5	55.27	-2.18	0.0841	6	6457650	6457780	hypothetical protein
Csa_6G124160	-1.8	624.7	175.77	4.28	0.00018	6	8594128	8594641	hypothetical protein
Csa_3G791490	1.8	72.3	255.34	-3.64	0.00179	3	30606740	30606856	hypothetical protein
Csa_6G000660	-1.8	590.6	166.04	3.93	0.000674	6	126536	126835	hypothetical protein
Csa_5G598700	-1.8	1151.3	325.89	5.06	6.42e-06	5	21786740	21787105	hypothetical protein
Csa_5G622660	-1.8	453.8	128.66	4.51	6.95e-05	5	24652026	24652204	hypothetical protein
Csa_2G361630	1.8	216.3	765.29	-3.94	0.000658	2	17280106	17282054	3-ketoacyl-CoA synthase 4 [Source:Projected from Arabidopsis thaliana (AT1G19440) UniProtKB/Swiss-Prot%3BAcc:Q9LN49]
Csa_4G332090	1.8	590	2084.93	-4.34	0.000142	4	13395496	13397890	hypothetical protein
Csa_5G333040	1.8	43.3	153.53	-3.35	0.0046	5	13171106	13171724	Expansin-A13 [Source:Projected from Arabidopsis thaliana (AT3G03220) UniProtKB/Swiss-Prot%3BAcc:Q9M9P0]
Csa_1G715740	-1.8	447.1	125.78	4.05	0.000425	1	29119032	29119046	Peroxisome biogenesis factor
Csa_6G499820	1.8	26.5	93.18	-2.37	0.0569	6	24840125	24840572	hypothetical protein
Csa_4G641630	-1.8	86.8	24.75	2.64	0.0311	4	21395194	21395348	hypothetical protein
Csa_6G052760	1.8	16.5	57.96	-2.51	0.0421	6	4106822	4107123	hypothetical protein
Csa_3G036460	1.8	185.3	652.85	-3.97	0.000573	3	2563326	2564745	hypothetical protein
Csa_4G001610	1.8	61.2	216.08	-3.74	0.00131	4	339838	340138	hypothetical protein
Csa_5G152890	1.8	76.4	269.21	-3.97	0.000587	5	4875124	4876444	hypothetical protein
Csa_5G187870	1.8	73.4	258.14	-2.45	0.0487	5	8464227	8464988	hypothetical protein
Csa_3G435550	1.8	18.3	64.27	-2.41	0.0533	3	20511516	20512584	hypothetical protein
Csa_1G533710	-1.8	1520.5	431.03	4.62	4.48e-05	1	19087168	19087415	hypothetical protein
Csa_1G039230	-1.8	1152.8	327.38	4.97	9.76e-06	1	3847545	3848724	hypothetical protein
Csa_3G133100	1.8	2489.4	8754.83	-4.78	2.21e-05	3	8662348	8662755	hypothetical protein
Csa_2G061530	1.8	13.5	47.01	-2.02	0.113	2	4874823	4874912	hypothetical protein
Csa_5G156150	-1.8	681.6	193.64	4	0.000523	5	5428581	5428901	hypothetical protein
Csa_2G074150	-1.8	1658.1	472.08	4.77	2.4e-05	2	5833036	5834123	CBS domain-containing protein CBSX6 [Source:Projected from Arabidopsis thaliana (AT1G65320) UniProtKB/Swiss-Prot%3BAcc:Q8GZA4]
Csa_6G151100	1.8	59.9	211	-3.64	0.00179	6	10624557	10624708	hypothetical protein
Csa_3G034810	1.8	17.9	63.04	-2.6	0.0344	3	2466690	2466849	hypothetical protein
Csa_5G652280	-1.8	6356.8	1811.01	4.68	3.54e-05	5	27984291	27984966	hypothetical protein
Csa_6G511620	-1.8	6711.9	1912.35	5.28	2.14e-06	6	26362805	26364430	hypothetical protein
Csa_6G091970	1.8	183.1	641.29	-3.78	0.00115	6	6275166	6275542	hypothetical protein
Csa_4G025740	-1.8	218.7	62.05	3.87	0.000843	4	2779268	2779883	hypothetical protein
Csa_1G533480	-1.8	482.1	137.3	3.56	0.00235	1	18950964	18951293	hypothetical protein
Csa_2G382470	1.8	7477.6	26216.3	-4.62	4.44e-05	2	19706277	19706695	hypothetical protein
Csa_7G388440	1.8	234.8	823.23	-4.67	3.67e-05	7	14447461	14447907	hypothetical protein
Csa_1G015740	-1.8	1193.3	339.84	4.74	2.66e-05	1	2121797	2122118	hypothetical protein
Csa_5G151500	-1.8	838.3	240.48	3.66	0.0017	5	4612340	4612955	hypothetical protein
Csa_6G067360	-1.8	94.6	27.08	2.79	0.0215	6	4755415	4756014	hypothetical protein
Csa_5G139250	-1.8	1184.5	339.7	4.13	0.000319	5	3466244	3466477	hypothetical protein
Csa_2G015850	1.8	397	1387.44	-4.2	0.000242	2	2450638	2451077	RBK2 [Source:Projected from Arabidopsis thaliana (AT3G05140) UniProtKB/TrEMBL%3BAcc:A0A384KHI2]
Csa_7G298820	-1.8	5145	1470.34	4.61	4.66e-05	7	10465392	10467837	hypothetical protein
Csa_2G382530	1.8	201.2	704.31	-4.17	0.000272	2	19751046	19751063	hypothetical protein
Csa_3G844870	-1.8	21529.3	6159.2	4.91	1.29e-05	3	34164454	34164823	hypothetical protein
Csa_1G050280	1.8	90.2	315.36	-4.26	0.000196	1	5842503	5843546	hypothetical protein
Csa_7G405850	1.8	11	38.67	-2.13	0.0937	7	15520370	15520689	hypothetical protein
Csa_4G001740	1.8	149.2	520.66	-4.51	7.07e-05	4	408134	409922	Phytochrome A-associated F-box protein [Source:Projected from Arabidopsis thaliana (AT4G02440) UniProtKB/Swiss-Prot%3BAcc:Q8LEA8]
Csa_5G604350	-1.8	790.6	226.67	4.8	2.1e-05	5	22523621	22524067	hypothetical protein
Csa_5G576760	1.8	15.6	54.08	-1.91	0.138	5	20193503	20194981	hypothetical protein
Csa_4G639810	-1.8	446.4	128.2	4.45	8.87e-05	4	21185637	21185694	hypothetical protein
Csa_1G033120	1.8	90.3	316.03	-2.96	0.014	1	3525989	3526485	hypothetical protein
Csa_6G511030	1.8	1863.4	6505.45	-3.77	0.00117	6	26321580	26321917	hypothetical protein
Csa_6G506530	-1.8	360.6	103.12	4.08	0.000388	6	25851586	25851850	hypothetical protein
Csa_1G611290	-1.8	4691.6	1344.06	3.54	0.00253	1	23856988	23857156	hypothetical protein
Csa_6G014600	1.8	256.1	895.1	-4.28	0.000179	6	1622393	1622675	hypothetical protein
Csa_4G012360	1.8	143.5	500.53	-3.56	0.00235	4	1827565	1828440	hypothetical protein
Csa_7G012400	1.8	151.5	528.75	-4.38	0.000119	7	745123	745491	hypothetical protein
Csa_7G427120	1.8	93	324.43	-4.22	0.000227	7	16402948	16403297	hypothetical protein
Csa_3G229400	-1.8	66.9	18.92	2.61	0.0335	3	14996695	14997040	hypothetical protein
Csa_4G242880	-1.8	751.5	214.45	3.91	0.000726	4	10143541	10143800	hypothetical protein
Csa_5G167150	1.8	1958.6	6826.16	-5.35	1.54e-06	5	6499920	6500389	Probable pterin-4-alpha-carbinolamine dehydratase%2C chloroplastic [Source:Projected from Arabidopsis thaliana (AT5G51110) UniProtKB/Swiss-Prot%3BAcc:Q9LU63]
Csa_3G681150	-1.8	693.9	199.06	3.46	0.00322	3	26150989	26151392	hypothetical protein
Csa_6G079780	1.8	114.8	400.81	-3.66	0.00172	6	5422964	5423119	hypothetical protein
Csa_6G330470	1.8	22.5	78.19	-2.75	0.0239	6	15236833	15237927	hypothetical protein
Csa_1G617380	1.8	6046.2	21062.3	-5.18	3.58e-06	1	24517789	24519157	hypothetical protein
Csa_7G089210	1.8	671.1	2335.42	-3.67	0.00164	7	5456328	5456531	60S ribosomal protein L38
Csa_1G660200	1.8	12.3	42.91	-2.08	0.103	1	26591333	26592393	glucan endo-1.3-beta-glucosidase. basic isoform
Csa_4G310200	-1.8	2606.7	748.92	4.51	7.12e-05	4	12835431	12835911	hypothetical protein
Csa_1G025070	-1.8	86.1	25.23	2.44	0.049	1	2708173	2708596	hypothetical protein
Csa_1G043010	1.8	766.9	2663.62	-4.91	1.27e-05	1	4653414	4654179	hypothetical protein
Csa_2G361540	-1.8	177.1	51.02	3.68	0.00158	2	17237830	17239961	hypothetical protein
Csa_3G874380	-1.8	9380.4	2700.24	3.61	0.00203	3	36605733	36606353	hypothetical protein
Csa_6G507100	1.8	37.3	129.95	-3.27	0.00574	6	25899190	25899449	hypothetical protein
Csa_1G168350	1.8	16082.8	55824.3	-4.58	5.26e-05	1	10450220	10450542	PSAO [Source:Projected from Arabidopsis thaliana (AT1G08380) UniProtKB/TrEMBL%3BAcc:A0A178W5Y5]
Csa_2G060430	1.8	39.6	137.56	-3.42	0.00371	2	4724023	4724038	hypothetical protein
Csa_3G064180	1.8	90.2	313.31	-3.71	0.00146	3	3668087	3668209	hypothetical protein
Csa_3G444570	1.8	11	37.52	-1.87	0.15	3	20569152	20569222	hypothetical protein
Csa_6G056510	1.8	13.1	45.38	-2.29	0.0686	6	4350079	4350187	hypothetical protein
Csa_7G450640	-1.8	788.4	226.51	4.29	0.000169	7	18659018	18659113	hypothetical protein
Csa_4G454650	-1.8	55.8	16.24	2.43	0.0503	4	16903759	16903877	hypothetical protein
Csa_1G065960	1.8	94.3	327.59	-3.96	0.000594	1	6941622	6942048	hypothetical protein
Csa_6G522120	1.8	152.6	529.81	-3.89	0.000767	6	27914798	27914956	hypothetical protein
Csa_4G092990	1.8	76.6	264.53	-3.54	0.0025	4	6120537	6120968	Biotin carboxyl carrier protein of acetyl-CoA carboxylase [Source:Projected from Arabidopsis thaliana (AT5G15530) UniProtKB/TrEMBL%3BAcc:A0A178U9S1]
Csa_1G039250	1.8	1135.3	3935.58	-4.94	1.11e-05	1	3858269	3858956	hypothetical protein
Csa_7G425910	-1.8	127.8	36.72	3.26	0.0059	7	16258694	16259567	hypothetical protein
Csa_7G325720	1.8	130.8	453.87	-4.18	0.000262	7	11438179	11438322	hypothetical protein
Csa_5G470560	1.8	8873.1	30721.1	-1.26	0.361	5	16594429	16595140	hypothetical protein
Csa_5G000010	1.8	10.7	37.5	-1.86	0.15	5	28644	29335	hypothetical protein
Csa_3G106000	1.8	148.2	512.81	-4.52	6.82e-05	3	5312224	5312807	hypothetical protein
Csa_3G239880	1.8	1146.5	3969.97	-4.67	3.7e-05	3	15462795	15463777	hypothetical protein
Csa_4G639050	-1.8	313.9	89.92	3.73	0.00133	4	21015129	21015431	hypothetical protein
Csa_4G508490	-1.8	61.7	18.27	2.43	0.051	4	17821219	17821694	Proteinase inhibitor I25%2C cystatin
Csa_6G087930	1.8	36.9	127.14	-3.11	0.00923	6	5932600	5932997	hypothetical protein
Csa_7G387170	-1.8	889.2	256.22	4.07	0.000393	7	14183554	14184107	hypothetical protein
Csa_6G190430	-1.8	684.7	197.92	4.54	6.22e-05	6	12437043	12437196	hypothetical protein
Csa_7G004710	1.8	209.1	722.69	-4.55	6.05e-05	7	262856	263179	hypothetical protein
Csa_4G286320	-1.8	2699.8	781.43	5.03	7.31e-06	4	11044081	11046017	hypothetical protein
Csa_5G021870	1.8	135.6	467.73	-4.37	0.000127	5	775983	776064	Aspartate-semialdehyde dehydrogenase
Csa_7G284430	1.8	315.1	1087.85	-4.82	1.88e-05	7	10019622	10020636	hypothetical protein
Csa_3G689270	1.8	59.9	206.29	-3.7	0.00147	3	26324390	26324741	hypothetical protein
Csa_2G169760	-1.8	541.5	156.37	4.38	0.000121	2	9612435	9612830	hypothetical protein
Csa_4G279890	1.8	109.6	378.27	-4.27	0.000188	4	10797101	10797426	hypothetical protein
Csa_6G366300	1.8	252	869.35	-4.77	2.38e-05	6	16609625	16610092	6%2C7-dimethyl-8-ribityllumazine synthase
Csa_3G115040	-1.8	38.5	11.43	1.9	0.141	3	6064582	6065448	hypothetical protein
Csa_2G258640	1.8	24.7	85.34	-2.26	0.0728	2	12549793	12550210	hypothetical protein
Csa_1G573610	-1.8	1884.3	547.45	4.1	0.000352	1	21413974	21414950	Sodium/hydrogen exchanger
Csa_2G379900	1.8	21.3	74.06	-2.34	0.061	2	19378503	19378829	hypothetical protein
Csa_3G171840	1.8	36	124.62	-2.84	0.0191	3	11504033	11504535	hypothetical protein
Csa_7G452040	1.8	33	113.68	-2.84	0.019	7	18905301	18906482	hypothetical protein
Csa_4G371945	1.8	18.8	64.19	-2.4	0.0542	4	14931664	14931774	hypothetical protein
Csa_5G146890	1.8	1335.6	4590.53	-5.07	5.97e-06	5	4138626	4139042	hypothetical protein
Csa_7G428130	-1.8	78.4	22.41	2.68	0.0284	7	16429322	16430567	hypothetical protein
Csa_2G297140	1.8	137.4	473.27	-3.7	0.00147	2	14113345	14113362	hypothetical protein
Csa_3G002450	1.8	1099.1	3777.65	-5.16	3.84e-06	3	312464	312734	hypothetical protein
Csa_1G269900	1.8	117.9	404.37	-4.11	0.000343	1	13116604	13117564	hypothetical protein
Csa_4G166920	1.8	62.6	214.67	-3.56	0.00238	4	8630627	8631261	Leucine-rich repeat receptor-like tyrosine-protein kinase PXC3 [Source:Projected from Arabidopsis thaliana (AT2G41820) UniProtKB/Swiss-Prot%3BAcc:O22938]
Csa_3G836490	1.8	909.3	3124.35	-4.76	2.47e-05	3	33399420	33399909	PDE329 [Source:Projected from Arabidopsis thaliana (AT3G55250) UniProtKB/TrEMBL%3BAcc:A0A178VJJ9]
Csa_3G808370	-1.8	90	26.91	2.27	0.0714	3	30929754	30929957	hypothetical protein
Csa_7G430780	1.8	225.7	775.76	-3.44	0.00345	7	16848068	16848672	hypothetical protein
Csa_1G062310	1.8	4084.7	14026.5	-5.34	1.6e-06	1	6578800	6581053	hypothetical protein
Csa_6G152340	1.8	73.3	252.38	-3.53	0.00262	6	10788801	10789465	Protein BIC2 [Source:Projected from Arabidopsis thaliana (AT3G44450) UniProtKB/Swiss-Prot%3BAcc:Q9M280]
Csa_7G398190	1.8	235.7	808.99	-4.64	4.21e-05	7	15410120	15410224	Protein COFACTOR ASSEMBLY OF COMPLEX C SUBUNIT B CCB3%2C chloroplastic [Source:Projected from Arabidopsis thaliana (AT5G36120) UniProtKB/Swiss-Prot%3BAcc:Q8RWM7]
Csa_5G644540	1.8	99.6	342.68	-3.38	0.00419	5	27069096	27069162	hypothetical protein
Csa_3G881760	-1.8	175.5	51.33	2.86	0.0182	3	37297966	37299322	hypothetical protein
Csa_1G170000	-1.8	81.4	23.66	2.83	0.0198	1	10575863	10577656	hypothetical protein
Csa_7G368090	1.8	39.8	136.72	-3.25	0.00609	7	12941033	12941098	EPIDERMAL PATTERNING FACTOR-like protein 9
Csa_6G141350	1.8	859.3	2946.9	-4.5	7.28e-05	6	10005930	10006562	hypothetical protein
Csa_5G604000	1.8	228.3	783.17	-4.49	7.58e-05	5	22318423	22319219	hypothetical protein
Csa_1G039880	1.8	345.3	1184.44	-4.09	0.000371	1	3932381	3933112	Alpha-1%2C4-glucan-protein synthase [UDP-forming]
Csa_4G372090	1.8	10.7	36.6	-2.06	0.105	4	14961503	14962144	hypothetical protein
Csa_1G042570	1.8	44.5	153.01	-3.36	0.00447	1	4371114	4371417	hypothetical protein
Csa_2G353490	-1.8	1212.5	353.17	4.17	0.000271	2	16368867	16369970	hypothetical protein
[truncated: 3,768 more rows]

## Sheet: S3
Table S3. Differentially expressed genes between the samples 20h and 20i (healthy and infected, respectively, 20 days post infection (dpi))
gene id	log2 (expression change)	baseMean 1	baseMean 2	stat value	p-value	chr	start	finish	gene annotation
Csa_6G448740	-7.8	8715.8	39.05	8.25	4.5e-15	6	21230514	21230922	hypothetical protein
Csa_4G154320	-7.3	5415.4	34.15	19.72	4.45e-83	4	8323797	8325315	Polygalacturonase-inhibiting protein
Csa_2G429030	-6.7	1828.3	17.42	16.61	4.11e-59	2	22364762	22365956	hypothetical protein
Csa_3G778180	-6.5	54907.2	614.6	20.13	2.38e-86	3	29957519	29958145	hypothetical protein
Csa_4G308490	-6.4	4590.3	54.02	18.93	1.56e-76	4	12611641	12613427	hypothetical protein
Csa_4G000820	-6.3	1084.5	13.29	15.05	1.24e-48	4	185908	186618	hypothetical protein
Csa_1G050360	-6.3	7904.8	101.1	23.62	3.89e-119	1	5873462	5874312	hypothetical protein
Csa_2G176190	6.2	74	5543.8	-19.78	1.96e-83	2	10074138	10074577	repetitive proline-rich cell wall protein 3-like [В Cucumis sativusВ (cucumber) ]
Csa_3G076580	-6.2	836.4	11.38	15.06	1.21e-48	3	4079481	4079784	Plastid-lipid associated protein
Csa_2G287040	6.1	15.5	1058.69	-14.8	4.76e-47	2	13643355	13644059	hypothetical protein
Csa_2G176690	6	66.8	4137.69	-6.51	1.18e-09	2	10086755	10087324	PRP1В proline-rich protein [В Cucumis sativusВ (cucumber) ]
Csa_2G000450	-5.8	1045.7	18.04	13.78	8.22e-41	2	264058	264586	hypothetical protein
Csa_6G500640	5.8	48.2	2623.14	-18.61	4.05e-74	6	25023887	25024928	hypothetical protein
Csa_5G470560	-5.7	30923	575.08	23.35	1.04e-116	5	16594429	16595140	hypothetical protein
Csa_6G181560	-5.7	993.5	19.4	15.49	1.66e-51	6	11785629	11786643	hypothetical protein
Csa_2G028480	-5.6	748.1	15.23	14.55	1.98e-45	2	2869194	2869830	hypothetical protein
Csa_6G445750	5.5	109	5085.02	-17.38	1.11e-64	6	20840774	20843029	phenylalanine ammonia-lyase
Csa_3G105950	5.5	29.1	1351.26	-4.87	9.34e-06	3	5283689	5284024	MTP-3В metallothionein-like protein type 3-like
Csa_3G117960	-5.5	2869.6	63.87	19.01	3.78e-77	3	6447664	6448246	hypothetical protein
Csa_1G120450	5.4	19.5	837.37	-13.54	2.05e-39	1	9118521	9118683	hypothetical protein
Csa_3G760500	-5.4	2732.4	65.19	17.42	6.05e-65	3	29327492	29328520	hypothetical protein
Csa_4G045040	-5.4	3015.3	72.52	18.14	1.93e-70	4	3544201	3544599	hypothetical protein
Csa_3G271380	5.4	25.2	1040.93	-15.68	9.83e-53	3	16453672	16453863	hypothetical protein
Csa_6G104650	-5.4	6143.5	150.4	17.21	2.25e-63	6	6902872	6903102	hypothetical protein
Csa_2G196890	5.4	13.7	553.14	-5.73	1.18e-07	2	10423835	10424125	hypothetical protein
Csa_1G046300	-5.3	4045.3	100.62	18.78	2.15e-75	1	5442477	5443207	hypothetical protein
Csa_1G071850	-5.3	445.4	11.38	11.11	9.17e-27	1	7230584	7230879	hypothetical protein
Csa_2G028500	-5.3	561	14.28	12.98	2.91e-36	2	2875464	2875815	hypothetical protein
Csa_2G370520	-5.2	407.3	10.95	11.73	9.14e-30	2	18297675	18297936	hypothetical protein
Csa_5G146260	-5.2	384.6	10.4	11.55	7.55e-29	5	4042053	4042806	hypothetical protein
Csa_1G629040	-5.2	6625.4	180.53	18.51	2.67e-73	1	24832523	24833094	hypothetical protein
Csa_6G017030	-5.2	13412.3	375.68	16.33	3.64e-57	6	2006225	2006964	hypothetical protein
Csa_1G423190	-5.1	380.5	10.76	11.57	5.82e-29	1	15471366	15471987	hypothetical protein
Csa_3G874380	-5.1	3504.1	103.25	14.36	2.9e-44	3	36605733	36606353	hypothetical protein
Csa_2G023880	-5.1	396.3	11.68	11.56	6.62e-29	2	2793749	2793892	Lipoxygenase
Csa_3G199590	-5.1	6565.6	197.31	18.1	3.92e-70	3	13723861	13724562	hypothetical protein
Csa_5G604260	-5.1	361	10.84	10.86	1.4e-25	5	22461289	22461988	Homeobox protein
Csa_4G290200	-5.1	1618.7	48.68	16.44	6.3e-58	4	11259357	11261225	hypothetical protein
Csa_1G602540	-5	3680.2	112.01	16.28	7.97e-57	1	23464482	23465053	hypothetical protein
Csa_3G904100	-5	3995.9	121.6	17.69	5.67e-67	3	39232441	39232578	hypothetical protein
Csa_3G904070	-5	359.7	11.31	11.38	5.15e-28	3	39213174	39214306	hypothetical protein
Csa_6G497240	5	73.6	2315.2	-15.74	4.05e-53	6	24449436	24449882	hypothetical protein
Csa_4G296260	5	46.9	1477.54	-12.47	1.53e-33	4	12061405	12062951	hypothetical protein
Csa_4G376140	5	18	564.57	-12.22	3.14e-32	4	15041496	15042277	hypothetical protein
Csa_6G423400	4.9	13.3	421.49	-10.68	8.81e-25	6	19640161	19640650	hypothetical protein
Csa_6G445140	-4.9	3542.2	120.57	15.58	4.6e-52	6	20727710	20728067	hypothetical protein
Csa_6G445770	4.8	97	2774.67	-17.02	5.16e-62	6	20849447	20851813	phenylalanine ammonia-lyase
Csa_4G051470	4.8	621.2	17559.5	-18.83	8.52e-76	4	4241340	4241692	probable WRKY transcription factor 41
Csa_6G363010	4.8	26.5	747.69	-13.15	3.53e-37	6	16405026	16405590	hypothetical protein
Csa_7G407800	4.8	315.4	8866.15	-14.5	4.12e-45	7	15816218	15817060	hypothetical protein
Csa_6G425840	4.8	136.4	3819.28	-5.3	1.16e-06	6	19994312	19995077	hypothetical protein
Csa_1G060770	-4.8	834.6	30.72	4.39	7.83e-05	1	6541800	6542483	hypothetical protein
Csa_1G257330	4.7	71.6	1866.94	-16.35	2.74e-57	1	12590817	12591299	hypothetical protein
Csa_4G658580	-4.7	494.7	18.96	11.26	1.89e-27	4	22974736	22975183	hypothetical protein
Csa_4G361910	-4.7	1366.9	53.11	13.41	1.18e-38	4	14706389	14706801	hypothetical protein
Csa_2G294910	-4.7	19677.8	774.69	16.77	2.91e-60	2	13914845	13915054	hypothetical protein
Csa_4G101270	-4.6	554.6	22.88	11.32	9.34e-28	4	6595991	6596350	hypothetical protein
Csa_6G445780	4.6	395.5	9505.51	-16.8	2.02e-60	6	20853572	20854812	phenylalanine ammonia-lyase
Csa_1G045900	-4.6	563.6	24.02	11.53	9.44e-29	1	5198478	5198893	hypothetical protein
Csa_1G231530	-4.6	835.1	35.5	11.44	2.38e-28	1	12121443	12121547	hypothetical protein
Csa_1G188670	4.5	16.7	387.9	-3.09	0.0081	1	11342706	11343006	Xyloglucan endotransglycosylase/hydrolase
Csa_2G348170	-4.5	501.4	21.78	11.14	6.76e-27	2	15586199	15586493	hypothetical protein
Csa_3G550680	-4.5	2474.6	107.61	14.83	3.31e-47	3	21903546	21903842	hypothetical protein
Csa_5G152160	4.5	169.3	3863.72	-16.42	8.25e-58	5	4726605	4727298	hypothetical protein
Csa_6G446280	4.5	105.9	2404.9	-15.4	6.39e-51	6	20855291	20855835	hypothetical protein
Csa_1G064170	-4.5	2769.3	126.15	5.45	5.51e-07	1	6774322	6774643	hypothetical protein
Csa_6G157090	-4.4	288.8	13.21	10.14	2.19e-22	6	11026970	11027269	hypothetical protein
Csa_3G878200	-4.4	15677.2	729.83	13.53	2.18e-39	3	36839812	36839973	Grr1
Csa_7G390200	-4.4	429.6	19.91	10.29	4.79e-23	7	14655875	14656212	Rho GTPase-activating protein 2 [Source:Projected from Arabidopsis thaliana (AT4G03100) UniProtKB/Swiss-Prot%3BAcc:F4JI46]
Csa_3G716370	4.4	21.8	456.38	-10.28	5.37e-23	3	27056477	27056837	hypothetical protein
Csa_2G024440	-4.4	9011.4	433.73	14.41	1.33e-44	2	2815620	2815701	hypothetical protein
Csa_3G177960	-4.4	400.1	19.37	11.28	1.42e-27	3	12092611	12093502	hypothetical protein
Csa_5G524780	4.4	162.9	3356.73	-16.21	2.2e-56	5	18610904	18611250	hypothetical protein
Csa_4G055450	4.4	13.4	271.32	-9.79	6.14e-21	4	4642274	4642582	hypothetical protein
Csa_5G523070	-4.4	415.8	20.5	9.61	3.42e-20	5	18457135	18457653	hypothetical protein
Csa_7G378490	-4.3	14752	723.26	12.59	3.7e-34	7	13932907	13933150	hypothetical protein
Csa_2G382700	-4.3	734.3	36.09	12.39	3.96e-33	2	19890593	19891057	Phytocyanin-like arabinogalactan-protein
Csa_3G716870	4.3	25.1	504.75	-11.28	1.55e-27	3	27062104	27062472	hypothetical protein
Csa_6G191570	-4.3	3789.7	191.32	11.05	1.84e-26	6	12549075	12549821	В histone H4 [В Cucumis sativusВ (cucumber) ]
Csa_5G223070	4.3	63.5	1248.49	-14.24	1.48e-43	5	10193943	10194259	probable WRKY transcription factor 54-like
Csa_1G589650	4.3	199.5	3867.52	-15.53	9.17e-52	1	22323963	22324430	IQ domain-containing protein IQM5 [Source:Projected from Arabidopsis thaliana (AT5G57010) UniProtKB/Swiss-Prot%3BAcc:Q058N0]
Csa_2G023940	-4.3	28689.3	1494.47	15.42	5.17e-51	2	2811275	2811774	Lipoxygenase
Csa_5G168910	4.2	35.5	672.45	-12.33	8.54e-33	5	6677894	6678043	hypothetical protein
Csa_3G319290	4.2	319.4	6032.2	-14.25	1.26e-43	3	17672931	17673159	Major latex protein
Csa_4G001850	4.2	50.1	942.15	-13.14	3.74e-37	4	477574	477972	hypothetical protein
Csa_5G601470	-4.2	2143.2	115.5	13.98	5.08e-42	5	21982018	21982660	hypothetical protein
Csa_5G141120	-4.2	188.5	10.14	8.18	8.09e-15	5	3925214	3925548	Cell division cycle
Csa_6G454350	-4.2	3776.5	206.03	11.05	1.69e-26	6	21730287	21730868	hypothetical protein
Csa_4G646180	-4.2	233.3	12.77	8.87	2.68e-17	4	21993962	21994287	At2g26180 [Source:Projected from Arabidopsis thaliana (AT2G26180) UniProtKB/TrEMBL%3BAcc:O64852]
Csa_4G198330	-4.2	304.8	16.8	8.92	1.68e-17	4	9816624	9816686	Cyclin-dependent kinase B1-1
Csa_6G410060	-4.2	259.7	14.46	8.81	4.33e-17	6	18956397	18956471	hypothetical protein
Csa_6G357020	-4.2	854.1	47.41	9.87	2.97e-21	6	15994227	15994999	hypothetical protein
Csa_2G000730	-4.2	14459.4	803.77	16.53	1.45e-58	2	421508	422049	hypothetical protein
Csa_2G365680	-4.2	301.4	16.88	9.82	4.83e-21	2	17658165	17660067	hypothetical protein
Csa_6G434330	-4.2	536.3	30.16	11.1	1.08e-26	6	20531156	20531455	hypothetical protein
Csa_1G574980	-4.1	234.8	13.21	7.36	3.93e-12	1	21734986	21736652	hypothetical protein
Csa_1G648050	-4.1	276.9	15.67	8.71	1.02e-16	1	25653638	25653872	hypothetical protein
Csa_6G445760	4.1	511.8	9015.62	-14.83	3.31e-47	6	20844758	20847122	phenylalanine ammonia-lyase
Csa_6G460000	4.1	11.4	197.01	-6.8	1.75e-10	6	21834536	21834847	hypothetical protein
Csa_2G359940	4.1	25.9	458.72	-11.05	1.84e-26	2	16939508	16940073	hypothetical protein
Csa_1G467120	4.1	63.3	1106.1	-13.41	1.18e-38	1	16729067	16729582	hypothetical protein
Csa_3G604110	-4.1	626.9	35.87	10.39	1.65e-23	3	23435511	23436191	hypothetical protein
Csa_3G690290	-4.1	759.7	43.74	12.36	6.12e-33	3	26365528	26366461	DNA topoisomerase 2
Csa_6G459990	4.1	47.1	816.17	-4.53	4.37e-05	6	21826767	21827078	hypothetical protein
Csa_2G006790	-4.1	10076.1	583.74	11.55	7.19e-29	2	1199723	1202143	Grr1
Csa_6G507480	-4.1	683.1	39.76	12.32	9.82e-33	6	26065344	26066210	hypothetical protein
Csa_6G001220	4.1	22.5	386.66	-10.23	8.72e-23	6	169045	169271	hypothetical protein
Csa_2G418950	-4.1	538.8	31.55	10.81	2.2e-25	2	21797700	21798321	septum-promoting GTP-binding protein 1
Csa_4G008770	4.1	67.1	1133.87	-12.62	2.47e-34	4	1364697	1366556	phenylalanine ammonia-lyase-like
Csa_4G000810	-4.1	3793.2	223.91	14.27	8.93e-44	4	181467	182544	Trypsin inhibitor 1
Csa_1G065980	-4.1	534.5	31.77	11.38	5.15e-28	1	6950704	6950982	hypothetical protein
Csa_1G045670	4	45.1	751.51	-12.07	1.79e-31	1	5070843	5072771	hypothetical protein
Csa_1G532310	-4	20147.4	1220.3	13.15	3.36e-37	1	18801541	18803045	hypothetical protein
Csa_1G042540	4	16.2	265.92	-9.19	1.6e-18	1	4356170	4357460	hypothetical protein
Csa_2G354000	-4	242.4	14.68	9.02	7.26e-18	2	16385181	16385526	hypothetical protein
Csa_5G155570	4	980.5	16123.1	-12.26	2.06e-32	5	5349455	5350370	Dehydration-responsive element-binding protein 1F
Csa_1G611820	4	23.8	384.36	-9.54	6.55e-20	1	23900198	23900304	hypothetical protein
Csa_2G404735	4	50.8	834.6	-12.54	6.81e-34	2	20744428	20744715	hypothetical protein
Csa_5G579020	-4	232.1	14.28	8.56	3.48e-16	5	20458868	20459074	hypothetical protein
Csa_4G056600	4	217.1	3508.53	-13.68	3.15e-40	4	4752192	4752379	hypothetical protein
Csa_7G391240	-4	860	53.29	12.23	2.87e-32	7	14699110	14700154	Gibberellin receptor GID1B [Source:Projected from Arabidopsis thaliana (AT3G63010) UniProtKB/Swiss-Prot%3BAcc:Q9LYC1]
Csa_3G043910	-4	228.1	14.24	9.14	2.55e-18	3	3023356	3025773	GRAS family transcription factor
Csa_3G199660	-4	789.4	49.38	10.23	8.67e-23	3	13787301	13787937	Cyclin-D3-1 [Source:Projected from Arabidopsis thaliana (AT4G34160) UniProtKB/Swiss-Prot%3BAcc:P42753]
Csa_1G597020	4	509.1	8107.14	-14.48	5.2e-45	1	22599019	22599597	hypothetical protein
Csa_4G011720	4	14.2	232.26	-8.24	5.05e-15	4	1746165	1746413	hypothetical protein
Csa_3G717370	4	61.5	967.67	-12.04	2.51e-31	3	27066234	27066607	hypothetical protein
Csa_5G157290	4	10.9	166.2	-6.98	5.37e-11	5	5545042	5545932	hypothetical protein
Csa_3G777680	-4	388.2	24.96	10.37	2.09e-23	3	29945037	29946396	hypothetical protein
Csa_6G344280	-3.9	3489	226.41	11.72	1.08e-29	6	15653992	15654705	hypothetical protein
Csa_5G638410	-3.9	232.4	15.12	8.56	3.51e-16	5	26579299	26579668	hypothetical protein
Csa_3G733290	-3.9	293.9	19.18	8.97	1.08e-17	3	27856915	27857127	hypothetical protein
Csa_1G120420	3.9	13.4	204.95	-7.89	7.67e-14	1	9110365	9110512	hypothetical protein
Csa_7G044810	-3.9	336.8	22.21	8.3	3.08e-15	7	2580443	2580868	hypothetical protein
Csa_1G265090	-3.9	249.5	16.51	8.26	4.18e-15	1	12833769	12834092	hypothetical protein
Csa_6G128580	-3.9	502.6	33.46	11.11	9.49e-27	6	9042692	9042929	hypothetical protein
Csa_5G175710	3.9	24.9	373.61	-10.38	1.84e-23	5	7328448	7329584	Chaperone protein dnaJ C76%2C chloroplastic [Source:Projected from Arabidopsis thaliana (AT5G23240) UniProtKB/Swiss-Prot%3BAcc:Q9FMX6]
Csa_3G733220	3.9	78.9	1171.81	-12.02	3.46e-31	3	27832224	27833222	hypothetical protein
Csa_4G094530	3.9	159.7	2342.71	-12.94	4.59e-36	4	6197565	6198048	hypothetical protein
Csa_1G042520	3.9	70.2	1026.51	-12.2	4.11e-32	1	4352865	4352904	hypothetical protein
Csa_6G423390	3.9	178.8	2622.33	-10.93	6.2e-26	6	19629797	19630208	hypothetical protein
Csa_4G008760	3.9	232.7	3391.65	-13.62	6.98e-40	4	1361619	1362151	phenylalanine ammonia-lyase
Csa_5G209480	3.9	176.7	2574	-14.43	1.03e-44	5	9315082	9315389	hypothetical protein
Csa_3G878880	3.9	10.5	152.99	-7.64	4.88e-13	3	36970635	36970916	hypothetical protein
Csa_4G008780	3.9	400.7	5840.19	-14.6	9.7e-46	4	1369534	1371474	hypothetical protein
Csa_4G064040	3.9	277.3	4030.41	-15.11	5.11e-49	4	5147596	5147607	Cold-responsive protein kinase 1 [Source:Projected from Arabidopsis thaliana (AT1G16670) UniProtKB/Swiss-Prot%3BAcc:Q93YN1]
Csa_2G381810	-3.9	852.6	58.68	12.7	1.01e-34	2	19628612	19628628	hypothetical protein
Csa_4G008250	3.9	162.2	2348.56	-14.14	5.71e-43	4	1356383	1357195	hypothetical protein
Csa_3G782680	3.9	1473	21281.2	-15.29	3.86e-50	3	30339352	30340051	hypothetical protein
Csa_6G128040	-3.9	449.8	31.23	10.97	4.1e-26	6	8991216	8993879	E3 ubiquitin-protein ligase RMA1 [Source:Projected from Arabidopsis thaliana (AT4G03510) UniProtKB/Swiss-Prot%3BAcc:O64425]
Csa_1G060760	-3.9	432.8	30.02	9.05	5.6e-18	1	6538262	6539089	hypothetical protein
Csa_1G008550	-3.8	170.8	11.97	7.42	2.45e-12	1	1355672	1356029	hypothetical protein
Csa_3G164490	-3.8	212.1	14.79	8.76	6.75e-17	3	10826064	10826588	hypothetical protein
Csa_6G446470	3.8	422.5	6015.32	-14.11	8.52e-43	6	20966379	20966915	hypothetical protein
Csa_6G445130	-3.8	216.8	15.15	8.59	2.72e-16	6	20724537	20724865	hypothetical protein
Csa_3G119540	-3.8	4397.1	309.65	11.61	3.7e-29	3	6764369	6766281	Aspartic proteinase nepenthesin-1
Csa_7G407820	-3.8	321.1	22.58	9.96	1.23e-21	7	15835084	15835526	hypothetical protein
Csa_5G608080	3.8	13	187.62	-7.58	7.88e-13	5	23227508	23228370	hypothetical protein
Csa_4G285780	-3.8	1013.5	71.45	11.53	9.07e-29	4	11018383	11018798	Peroxidase
Csa_1G522000	-3.8	2313.3	163.63	14.19	2.71e-43	1	18087218	18088267	Glucan endo-1%2C3-beta-glucosidase
Csa_3G837040	-3.8	1935.6	137.34	14.02	2.79e-42	3	33436848	33437924	hypothetical protein
Csa_3G842690	3.8	56	787.1	-12.04	2.48e-31	3	34000567	34001110	hypothetical protein
Csa_6G538800	-3.8	5133.4	365.56	10.79	2.83e-25	6	29060487	29060604	hypothetical protein
Csa_6G425140	-3.8	205.7	14.64	7.84	1.13e-13	6	19890037	19890382	hypothetical protein
Csa_4G651980	-3.8	380.6	27.38	10.13	2.3e-22	4	22564388	22564974	hypothetical protein
Csa_3G820480	3.8	90.6	1259.44	-10.64	1.27e-24	3	31922073	31922792	hypothetical protein
Csa_5G576750	-3.8	714.9	51.28	10.44	1.07e-23	5	20189489	20189548	hypothetical protein
Csa_1G534720	3.8	18.3	255.28	-9	8.61e-18	1	19117183	19119438	hypothetical protein
Csa_2G292850	-3.8	10403.1	761.9	14.96	4.92e-48	2	13844152	13844376	hypothetical protein
Csa_6G425720	3.8	358.4	4897.6	-12.41	3.33e-33	6	19931326	19931512	hypothetical protein
Csa_1G073740	3.8	188.7	2566.98	-12.84	1.69e-35	1	7523686	7524847	hypothetical protein
Csa_2G173060	-3.8	360.1	26.69	9.96	1.19e-21	2	9889926	9890385	Kinesin-like protein KIN-10A [Source:Projected from Arabidopsis thaliana (AT4G14330) UniProtKB/Swiss-Prot%3BAcc:Q8VWI7]
Csa_6G000080	3.8	1572.1	21221.6	-13.62	6.98e-40	6	48034	48042	hypothetical protein
Csa_5G608210	3.8	20.4	271.88	-9.27	7.91e-19	5	23312842	23313171	Nudix hydrolase 1 [Source:Projected from Arabidopsis thaliana (AT1G68760) UniProtKB/Swiss-Prot%3BAcc:Q9CA40]
Csa_7G061710	3.7	367.1	4915.28	-12.72	7.93e-35	7	3581889	3582324	hypothetical protein
Csa_4G051430	-3.7	424.8	32.03	9.43	1.74e-19	4	4218735	4219186	Transcription factor
Csa_4G152290	-3.7	1035.7	78.23	11.72	1.03e-29	4	8256692	8257505	hypothetical protein
Csa_7G290470	-3.7	164.6	12.52	7.53	1.1e-12	7	10065754	10066148	hypothetical protein
Csa_5G576840	3.7	136.7	1789.26	-11.48	1.63e-28	5	20258453	20258938	hypothetical protein
Csa_3G838720	3.7	392.8	5162.56	-9.46	1.38e-19	3	33601558	33602280	hypothetical protein
Csa_2G369740	-3.7	1974.8	150.81	13.14	3.86e-37	2	18069337	18069935	hypothetical protein
Csa_1G025250	-3.7	200.1	15.41	8.09	1.62e-14	1	2824089	2826192	hypothetical protein
Csa_3G816080	-3.7	204.5	15.67	8.29	3.39e-15	3	31589273	31589959	Remorin
Csa_7G098730	3.7	12.4	160.98	-6.79	1.91e-10	7	5558307	5558993	hypothetical protein
Csa_2G070840	3.7	49.2	631.41	-10.71	6.16e-25	2	5473852	5474029	Protein BONZAI 3 [Source:Projected from Arabidopsis thaliana (AT1G08860) UniProtKB/Swiss-Prot%3BAcc:Q5XQC7]
Csa_1G042550	-3.7	272.3	21.27	8.73	8.79e-17	1	4365121	4365552	hypothetical protein
Csa_1G505400	-3.7	2794.5	218.15	9.52	8.24e-20	1	17875007	17876022	Osmotin-like protein
Csa_5G155580	3.7	317.9	4068.89	-12.72	7.93e-35	5	5357054	5357744	hypothetical protein
Csa_1G709160	3.7	112	1431.71	-12.08	1.65e-31	1	28916050	28916700	hypothetical protein
Csa_6G303770	-3.7	1018.3	79.95	9.51	8.56e-20	6	14574929	14575238	Histone H2A
Csa_7G064050	-3.7	878.3	68.85	9.76	8.17e-21	7	3835234	3836139	hypothetical protein
Csa_4G645250	3.7	426.6	5429.62	-12.58	4.21e-34	4	21742675	21743577	hypothetical protein
Csa_1G074920	3.7	148.1	1888.12	-12.98	2.75e-36	1	7655615	7655640	hypothetical protein
Csa_5G591770	3.7	68.2	869.02	-11.97	6.23e-31	5	21429604	21429705	hypothetical protein
Csa_1G264530	3.7	141.5	1796.04	-13.34	2.63e-38	1	12774819	12774927	hypothetical protein
Csa_7G211080	-3.7	552.7	43.71	10.96	4.63e-26	7	7503422	7504480	hypothetical protein
Csa_5G517720	-3.7	169.2	13.36	7.87	8.67e-14	5	18157322	18157956	Protein FIZZY-RELATED 3 [Source:Projected from Arabidopsis thaliana (AT5G13840) UniProtKB/Swiss-Prot%3BAcc:Q8LPL5]
Csa_3G180265	3.7	69.3	883.02	-11.13	7.27e-27	3	12360317	12360895	Ethylene-responsive transcription factor ERF025 [Source:Projected from Arabidopsis thaliana (AT5G52020) UniProtKB/Swiss-Prot%3BAcc:Q9FJ90]
Csa_1G602030	-3.7	903.9	71.38	12.06	2.1e-31	1	23432933	23433626	hypothetical protein
Csa_7G450510	3.6	2334.1	29292.8	-13.03	1.49e-36	7	18555157	18556979	hypothetical protein
Csa_1G574850	-3.6	491.8	39.28	9.82	4.63e-21	1	21625104	21626059	hypothetical protein
Csa_5G608070	-3.6	666.4	53.77	11.4	3.82e-28	5	23223689	23225320	hypothetical protein
Csa_2G030610	-3.6	7341.8	593.12	11.85	2.44e-30	2	3005929	3006174	probable histone H2A.5 [В Cucumis sativusВ (cucumber) ]
Csa_6G495010	-3.6	146.3	11.86	7.04	3.55e-11	6	23907498	23909119	hypothetical protein
Csa_4G280480	-3.6	284.4	22.99	8.95	1.26e-17	4	10866542	10867201	hypothetical protein
Csa_5G568810	-3.6	3517.8	285.26	12.01	3.84e-31	5	19773574	19773648	hypothetical protein
Csa_7G009730	3.6	1363.7	16801.1	-13.39	1.54e-38	7	617435	618045	Proline-rich protein 2 [Source:Projected from Arabidopsis thaliana (AT2G21140) UniProtKB/Swiss-Prot%3BAcc:Q9SKP9]
Csa_1G537320	3.6	242.7	2980.26	-11.3	1.15e-27	1	19320630	19322494	hypothetical protein
Csa_2G293350	-3.6	910	74.24	10.72	5.61e-25	2	13855304	13855459	hypothetical protein
Csa_6G487600	-3.6	1126.9	91.91	12.25	2.27e-32	6	22871170	22871596	hypothetical protein
Csa_7G041870	3.6	1631.6	19838	-12.09	1.42e-31	7	2245233	2245558	hypothetical protein
Csa_3G119730	3.6	240.2	2921.61	-13.71	2.12e-40	3	6861481	6863389	UDP-glucose:glucosyltransferase
Csa_5G604920	3.6	26.8	324.84	-9.66	2.19e-20	5	22582713	22583185	hypothetical protein
Csa_3G078800	3.6	4121	49515.9	-13.7	2.26e-40	3	4307768	4308241	hypothetical protein
Csa_5G155500	3.6	584.6	7018.08	-14.48	5.3e-45	5	5290915	5291323	hypothetical protein
Csa_1G602530	-3.6	296.2	24.75	8.44	9.44e-16	1	23454811	23456105	hypothetical protein
Csa_4G016460	3.6	39.4	475.94	-9.57	4.85e-20	4	2154768	2157080	hypothetical protein
Csa_3G183950	-3.6	317.3	26.54	9.22	1.2e-18	3	12870554	12872104	heat shock protein 83 [В Cucumis sativusВ (cucumber) ]
Csa_3G021150	3.6	520.1	6187.97	-11.69	1.46e-29	3	2195935	2196473	proline-rich protein DC2.15
Csa_2G004705	3.6	112.7	1347.28	-10.3	4.44e-23	2	768205	768453	hypothetical protein
Csa_6G108560	3.6	12	142.9	-7.07	2.89e-11	6	7263263	7263784	hypothetical protein
Csa_4G002500	-3.6	705.5	59.51	4.07	0.000287	4	571759	572777	hypothetical protein
Csa_2G379980	3.6	13.2	157.66	-7.5	1.41e-12	2	19414041	19414480	hypothetical protein
Csa_3G891640	-3.6	336.2	28.55	9.27	7.65e-19	3	38062737	38063362	Chromosome-associated kinesin KIF4A
Csa_6G014510	3.6	427.6	5022.17	-14.11	8.72e-43	6	1553165	1553795	hypothetical protein
Csa_7G033410	3.6	396.1	4641.54	-13.27	7.09e-38	7	1888800	1889171	hypothetical protein
Csa_1G181330	-3.6	1157.2	98.49	10.65	1.15e-24	1	10984734	10985219	hypothetical protein
Csa_2G237130	-3.5	230.4	19.66	8.42	1.19e-15	2	11543633	11544539	hypothetical protein
Csa_6G192080	-3.5	7617.9	652.65	8.97	1.08e-17	6	12562461	12563252	histone H4 [В Cucumis sativusВ (cucumber) ]
Csa_3G062600	-3.5	428.1	37.01	9.29	6.36e-19	3	3602702	3603281	hypothetical protein
Csa_6G223500	-3.5	237.4	20.39	7.99	3.48e-14	6	13107664	13107989	hypothetical protein
Csa_1G181530	3.5	27.1	316.89	-8.1	1.5e-14	1	11138602	11139105	hypothetical protein
Csa_3G124980	-3.5	126	11.02	6.73	2.78e-10	3	7591287	7591568	AUR3 [Source:Projected from Arabidopsis thaliana (AT2G45490) UniProtKB/TrEMBL%3BAcc:A0A178VSR7]
Csa_2G377990	3.5	1342.7	15462.1	-11.43	2.91e-28	2	19089027	19090264	hypothetical protein
Csa_5G208470	-3.5	891.6	77.3	9.7	1.4e-20	5	9266233	9266360	hypothetical protein
Csa_6G490860	3.5	11.7	130.42	-6.44	1.84e-09	6	23408264	23408870	Ethylene-responsive transcription factor ERF109 [Source:Projected from Arabidopsis thaliana (AT4G34410) UniProtKB/Swiss-Prot%3BAcc:Q9SZ06]
Csa_7G329345	-3.5	671.8	58.65	9.81	5.39e-21	7	11662670	11662957	hypothetical protein
Csa_5G636620	3.5	243.4	2791.55	-11.23	2.54e-27	5	26371314	26372195	Calcium ion binding protein
Csa_3G119240	-3.5	2296.9	200.6	13.35	2.37e-38	3	6604214	6604915	hypothetical protein
Csa_1G188680	3.5	67.8	773.11	-10.03	6.08e-22	1	11361388	11362084	Xyloglucan endotransglycosylase
Csa_6G488320	-3.5	4420.1	388.08	11.52	1.06e-28	6	23027107	23027719	hypothetical protein
Csa_5G155560	3.5	26.9	308.31	-8.66	1.5e-16	5	5334779	5335537	hypothetical protein
Csa_3G135720	-3.5	2118.1	186.21	12.49	1.27e-33	3	9252133	9252671	hypothetical protein
Csa_6G418410	3.5	28.3	321.19	-7.83	1.23e-13	6	19288464	19289156	hypothetical protein
Csa_6G502830	3.5	159.4	1777.09	-11.82	3.44e-30	6	25408976	25409332	hypothetical protein
Csa_2G293360	-3.5	1462.5	131.45	12.56	5.15e-34	2	13857048	13857449	Patatin-like protein
Csa_3G893960	3.5	24.3	268.72	-8.85	3.07e-17	3	38392772	38393295	hypothetical protein
Csa_6G511770	3.5	893.9	9928	-13.05	1.12e-36	6	26428751	26430012	hypothetical protein
Csa_2G367210	3.5	11.8	129.29	-6.86	1.23e-10	2	17718365	17718695	hypothetical protein
Csa_6G046420	3.5	63.8	702.69	-9.89	2.39e-21	6	3827239	3828850	hypothetical protein
Csa_1G499310	3.5	69.3	763.64	-10.82	2.13e-25	1	17673321	17673454	hypothetical protein
Csa_5G166470	-3.5	183.7	16.77	7.62	5.74e-13	5	6392016	6392297	hypothetical protein
Csa_7G375830	3.4	55.3	604.96	-10.88	1.13e-25	7	13731567	13732021	hypothetical protein
Csa_2G032230	3.4	60	658.46	-9.5	9.05e-20	2	3111960	3112232	hypothetical protein
Csa_1G257870	3.4	12.4	132.68	-6.38	2.72e-09	1	12639113	12641693	hypothetical protein
Csa_5G630970	3.4	10.3	109.7	-6.41	2.27e-09	5	25782147	25782828	Glycosyltransferase (Fragment) [Source:Projected from Arabidopsis thaliana (AT3G28180) UniProtKB/TrEMBL%3BAcc:W8Q6R3]
Csa_3G881700	-3.4	234.4	21.71	8.46	8.57e-16	3	37262352	37262770	hypothetical protein
Csa_2G345930	-3.4	254.8	23.68	8.49	6.53e-16	2	15436504	15437658	hypothetical protein
Csa_4G008260	3.4	83	887.87	-11.06	1.59e-26	4	1357988	1358239	hypothetical protein
Csa_1G257320	3.4	41.1	437.99	-9.97	1.14e-21	1	12589882	12590373	hypothetical protein
Csa_2G271490	3.4	30.1	321.39	-9.19	1.54e-18	2	13149552	13149818	hypothetical protein
Csa_6G497110	3.4	113.4	1210.25	-11.74	8.3e-30	6	24350840	24351140	hypothetical protein
Csa_1G181410	-3.4	151.9	14.16	7.13	1.93e-11	1	11029878	11030454	hypothetical protein
Csa_4G622830	-3.4	512.2	48.28	9.34	4.07e-19	4	20004010	20005027	hypothetical protein
Csa_1G043010	-3.4	2620.3	247.31	9.37	3.12e-19	1	4653414	4654179	hypothetical protein
Csa_6G016950	3.4	69.7	737.93	-9.67	1.94e-20	6	1922431	1924734	hypothetical protein
Csa_5G638340	-3.4	378.3	35.95	8.58	3.14e-16	5	26538084	26539115	hypothetical protein
Csa_1G071860	-3.4	151.1	14.35	6.71	3.25e-10	1	7232342	7232743	hypothetical protein
Csa_4G593900	-3.4	150.4	14.2	7.16	1.61e-11	4	19027570	19030703	hypothetical protein
Csa_3G164470	-3.4	3010.8	285.04	13.01	1.9e-36	3	10817839	10818195	hypothetical protein
Csa_2G340400	-3.4	553.2	52.68	8.64	1.84e-16	2	15398886	15399271	hypothetical protein
Csa_2G123610	-3.4	717.6	68	8.96	1.16e-17	2	8321356	8322003	hypothetical protein
Csa_1G002670	-3.4	1201.6	114.8	11.88	1.8e-30	1	404723	405183	Mitochondrial pyruvate carrier [Source:Projected from Arabidopsis thaliana (AT5G20090) UniProtKB/TrEMBL%3BAcc:A0A178UR79]
Csa_3G889750	3.4	19.5	202	-7.75	2.27e-13	3	37757329	37757559	hypothetical protein
Csa_6G487750	3.4	227.1	2362.86	-12.39	3.99e-33	6	22958326	22960670	hypothetical protein
Csa_5G434550	3.4	15.6	159.73	-6.38	2.68e-09	5	15765963	15766195	hypothetical protein
Csa_1G025070	3.4	10.4	107.87	-6.04	2.09e-08	1	2708173	2708596	hypothetical protein
Csa_1G005770	3.4	630.9	6523.05	-10.69	7.76e-25	1	1157879	1158351	hypothetical protein
Csa_6G118880	3.4	234.7	2419.89	-12.68	1.17e-34	6	8234264	8234737	hypothetical protein
Csa_2G295430	-3.4	2269.5	220.07	8.62	2.17e-16	2	13951702	13951941	hypothetical protein
Csa_4G023030	3.4	10.8	111.59	-5.89	4.85e-08	4	2607758	2608110	hypothetical protein
Csa_2G408940	3.3	234.2	2384.97	-11.02	2.33e-26	2	21231597	21231940	hypothetical protein
Csa_6G318690	3.3	10.8	110.67	-6.32	3.93e-09	6	15023697	15024194	hypothetical protein
Csa_5G159620	3.3	125.8	1273.24	-11.87	1.99e-30	5	5787489	5788340	hypothetical protein
Csa_3G730800	3.3	1590	16082.2	-12.93	5.5e-36	3	27354223	27354455	probable WRKY transcription factor 26
Csa_6G493310	-3.3	135.5	13.51	5.84	6.52e-08	6	23755021	23756592	hypothetical protein
Csa_4G312230	-3.3	114.4	11.35	6.55	8.85e-10	4	12906699	12907319	hypothetical protein
Csa_6G428000	-3.3	258.6	25.85	7.84	1.14e-13	6	20215970	20216344	hypothetical protein
Csa_6G509580	-3.3	156.9	15.56	6.84	1.41e-10	6	26121407	26121498	hypothetical protein
Csa_3G744990	3.3	98.2	989.48	-8.25	4.51e-15	3	28880597	28882298	hypothetical protein
Csa_2G000790	-3.3	930.3	92.94	8.7	1.07e-16	2	449343	449742	hypothetical protein
Csa_7G046690	-3.3	2516.9	251.5	9.4	2.43e-19	7	2780282	2781280	hypothetical protein
Csa_4G639750	3.3	168	1675.28	-11.71	1.25e-29	4	21133791	21134517	hypothetical protein
Csa_5G175910	3.3	43	427.66	-9.89	2.37e-21	5	7484356	7484761	hypothetical protein
Csa_4G664480	-3.3	249.1	25.18	8.03	2.73e-14	4	23156338	23156878	CDK
Csa_3G045140	-3.3	769.2	77.67	8.72	9.6e-17	3	3177297	3178179	hypothetical protein
Csa_4G004840	-3.3	906	91.59	10.74	4.71e-25	4	781743	782404	hypothetical protein
Csa_3G182080	3.3	152.7	1508.25	-11.89	1.47e-30	3	12583639	12583875	hypothetical protein
Csa_7G452920	-3.3	300	30.31	8.55	3.92e-16	7	19112386	19113246	hypothetical protein
Csa_5G317890	-3.3	3693.3	375.65	10.77	3.4e-25	5	12871079	12873209	AMP dependent ligase
Csa_3G872060	-3.3	478.4	48.61	9.64	2.65e-20	3	36364309	36364651	hypothetical protein
Csa_1G064820	-3.3	3383.8	344.79	9.99	8.81e-22	1	6872421	6872518	hypothetical protein
Csa_6G358680	-3.3	554.1	56.41	9.91	1.91e-21	6	16087607	16087744	hypothetical protein
Csa_3G176870	-3.3	511.3	52.35	9.86	3.21e-21	3	12026027	12026188	hypothetical protein
Csa_3G002810	-3.3	455.8	46.79	7.68	3.86e-13	3	502849	503575	hypothetical protein
Csa_6G183190	-3.3	34778.7	3569.2	12.84	1.74e-35	6	11910009	11910559	hypothetical protein
Csa_6G298490	-3.3	187.6	19.37	7.43	2.4e-12	6	14278196	14278463	hypothetical protein
Csa_2G080160	3.3	151.1	1471.68	-10.98	3.61e-26	2	6623166	6623770	Zinc finger protein
Csa_4G639780	-3.3	388.8	40.12	8.71	1.04e-16	4	21157174	21159035	hypothetical protein
Csa_6G448180	-3.3	1859.9	191.98	8.29	3.39e-15	6	21141417	21142146	Histone H2B
Csa_2G381840	-3.3	115.8	12.12	5.86	5.73e-08	2	19637941	19638184	hypothetical protein
Csa_1G056940	3.3	23	219.53	-7.79	1.68e-13	1	6234282	6234700	hypothetical protein
Csa_5G140450	3.3	29	279.01	-8.75	7.62e-17	5	3828683	3828775	hypothetical protein
Csa_6G291910	-3.3	2263.8	235.41	12.51	9.37e-34	6	14085051	14086128	Isovaleryl-CoA dehydrogenase%2C mitochondrial [Source:Projected from Arabidopsis thaliana (AT3G45300) UniProtKB/Swiss-Prot%3BAcc:Q9SWG0]
Csa_1G703070	3.3	21.3	203.41	-7.85	1.07e-13	1	28587923	28588290	hypothetical protein
Csa_3G176320	-3.3	2266	236.4	10.77	3.5e-25	3	11970750	11972369	Protein EXORDIUM-like 3 [Source:Projected from Arabidopsis thaliana (AT5G51550) UniProtKB/Swiss-Prot%3BAcc:Q9FHM9]
Csa_1G524760	-3.3	7462.8	778.86	10.53	4.23e-24	1	18321881	18322456	hypothetical protein
Csa_1G612925	-3.3	1715.1	179.46	9.16	2.07e-18	1	23978035	23978849	histone H3.2 [В Cucumis sativusВ (cucumber) ]
Csa_6G395130	-3.3	2580.8	269.98	10.11	2.79e-22	6	17527089	17527364	hypothetical protein
Csa_6G358160	-3.3	276.3	28.88	8.19	7.25e-15	6	16069916	16070906	hypothetical protein
Csa_1G570240	3.3	53.9	512.66	-9.65	2.37e-20	1	21153983	21154538	hypothetical protein
Csa_2G361700	-3.3	211	22.22	7.52	1.23e-12	2	17327174	17328434	hypothetical protein
Csa_3G792050	3.2	34.7	331.92	-7.11	2.26e-11	3	30669896	30670570	Sigma factor sigb regulation protein rsbq
Csa_3G252480	3.2	21.9	206.72	-7.77	1.87e-13	3	15720207	15720253	hypothetical protein
Csa_3G841480	-3.2	194.6	20.61	6.92	8.31e-11	3	33839721	33840172	hypothetical protein
Csa_1G422990	3.2	1230.5	11670.8	-13.2	1.77e-37	1	15342857	15343400	hypothetical protein
Csa_7G452290	3.2	68.3	646.45	-10.61	1.87e-24	7	19004238	19004685	hypothetical protein
Csa_6G519700	3.2	63.9	605.62	-10.3	4.47e-23	6	27673762	27674397	hypothetical protein
Csa_4G049610	3.2	325.4	3064.91	-11.27	1.65e-27	4	3928107	3928351	hypothetical protein
Csa_1G597190	-3.2	211.3	22.47	7.7	3.12e-13	1	22688303	22688569	hypothetical protein
Csa_5G077190	3.2	38.2	360.41	-8.44	9.83e-16	5	2263866	2264090	hypothetical protein
Csa_6G450350	-3.2	1846.8	197.33	9.74	9.58e-21	6	21350037	21350549	hypothetical protein
Csa_6G523380	3.2	20.7	194.98	-7.09	2.61e-11	6	28059540	28059953	hypothetical protein
Csa_1G015810	-3.2	324.4	35.07	7.92	6.12e-14	1	2163969	2165161	hypothetical protein
Csa_6G513560	-3.2	882.8	94.8	9.52	8.13e-20	6	26601496	26601519	hypothetical protein
Csa_4G641500	-3.2	291.5	31.33	8.28	3.5e-15	4	21319644	21321108	hypothetical protein
Csa_1G002860	3.2	404.7	3747.18	-12.28	1.58e-32	1	520583	522860	hypothetical protein
Csa_3G099650	3.2	39.2	361.74	-8.37	1.74e-15	3	4935988	4936577	hypothetical protein
Csa_6G496390	-3.2	365.1	39.53	9.3	5.8e-19	6	24178191	24179025	hypothetical protein
Csa_4G192100	3.2	209.5	1936.41	-11.35	6.8e-28	4	9470876	9471521	hypothetical protein
Csa_3G175690	3.2	533.6	4929.34	-12.19	4.21e-32	3	11865395	11865448	Trehalose 6-phosphate phosphatase [Source:Projected from Arabidopsis thaliana (AT5G51460) UniProtKB/TrEMBL%3BAcc:A0A178UCG0]
Csa_4G425740	-3.2	413.9	44.99	8.73	8.63e-17	4	15929710	15929872	Mitotic cyclin
Csa_5G166440	3.2	73.9	682.75	-8.46	8.16e-16	5	6375566	6375940	hypothetical protein
Csa_3G878930	-3.2	181.4	19.73	7.52	1.18e-12	3	36999588	37000001	hypothetical protein
Csa_1G089490	3.2	40.6	367.64	-8.04	2.4e-14	1	8357438	8357990	hypothetical protein
Csa_1G039020	3.2	475.6	4349.12	-12.48	1.46e-33	1	3714619	3715903	hypothetical protein
Csa_4G218340	3.2	16.1	146.98	-6.95	6.62e-11	4	9900058	9900937	hypothetical protein
Csa_2G058630	-3.2	122.1	13.44	6.43	1.91e-09	2	4327806	4328432	hypothetical protein
Csa_4G063990	-3.2	297.3	32.65	8.34	2.28e-15	4	5108501	5108970	hypothetical protein
Csa_2G225360	-3.2	2732.1	300.07	9.41	2.19e-19	2	11005067	11005614	Histone H2A
Csa_6G449250	-3.2	112.8	12.48	5.12	2.87e-06	6	21247849	21248275	hypothetical protein
Csa_2G171820	3.2	31.8	288.53	-8.62	2.17e-16	2	9669058	9671031	hypothetical protein
Csa_7G390240	-3.2	3395.3	373.85	9.02	7.26e-18	7	14671217	14671494	histone H2AX-like [В Cucumis sativusВ (cucumber) ]
Csa_2G416110	-3.2	259.3	28.51	8.03	2.66e-14	2	21432464	21432896	hypothetical protein
Csa_3G175630	-3.2	271.3	29.9	7.86	9.44e-14	3	11829848	11830382	hypothetical protein
Csa_3G890120	-3.2	128.4	14.09	6.32	3.88e-09	3	38039463	38040393	hypothetical protein
Csa_3G710230	-3.2	12553	1387.34	11.94	8.36e-31	3	26834899	26835241	hypothetical protein
Csa_2G361830	-3.2	1018.1	112.6	8.99	8.96e-18	2	17392818	17393776	hypothetical protein
Csa_6G344240	-3.2	266.3	29.43	7.54	1.03e-12	6	15632658	15633064	Basic blue protein
Csa_6G523390	-3.2	169.3	18.71	7.12	2.16e-11	6	28066888	28067649	hypothetical protein
Csa_7G440590	-3.2	191.3	21.19	7.64	4.97e-13	7	17580174	17580679	Centromere protein C [Source:Projected from Arabidopsis thaliana (AT1G15660) UniProtKB/Swiss-Prot%3BAcc:Q66LG9]
Csa_1G229500	-3.2	31387.8	3483.92	10.89	9.28e-26	1	12029634	12030462	Hydrolase%2C hydrolyzing O-glycosyl compounds
Csa_1G649550	3.2	26	233.95	-6.85	1.27e-10	1	25669206	25669623	hypothetical protein
Csa_7G291130	-3.2	5168.7	575.25	12.45	2.02e-33	7	10242425	10242889	hypothetical protein
Csa_6G502000	-3.2	209.1	23.39	7.66	4.22e-13	6	25237784	25238283	hypothetical protein
Csa_7G074960	-3.2	1329.1	148.18	11.4	4.06e-28	7	5174896	5175504	hypothetical protein
Csa_2G228380	3.2	25.6	232.1	-6.98	5.35e-11	2	11083083	11083392	hypothetical protein
Csa_1G397130	-3.2	481.7	53.76	2.68	0.025	1	14748898	14749146	hypothetical protein
Csa_5G152910	-3.2	292.5	32.88	8.15	9.93e-15	5	4888490	4889099	hypothetical protein
Csa_7G432470	3.2	2652.1	23644.9	-10.95	5.36e-26	7	17251128	17251713	hypothetical protein
Csa_6G490130	-3.2	179.4	20.1	7.22	1.05e-11	6	23240828	23241967	F-box family protein
Csa_6G448710	-3.2	213.1	23.83	7.19	1.26e-11	6	21200417	21201128	hypothetical protein
Csa_3G845500	3.1	3783.2	33531.6	-10.6	2.02e-24	3	34278305	34279312	Respiratory burst oxidase homolog protein D [Source:Projected from Arabidopsis thaliana (AT5G47910) UniProtKB/Swiss-Prot%3BAcc:Q9FIJ0]
Csa_2G416140	-3.1	104.6	11.79	6.1	1.44e-08	2	21458218	21458559	Condensin complex subunit 2 [Source:Projected from Arabidopsis thaliana (AT2G32590) UniProtKB/Swiss-Prot%3BAcc:Q564K3]
Csa_4G658590	-3.1	17457.9	1976.18	12.72	7.7e-35	4	22986455	22986750	hypothetical protein
Csa_6G517220	-3.1	62800.2	7111.75	12.18	5.1e-32	6	27138586	27138800	hypothetical protein
Csa_7G074980	-3.1	9679.1	1097.41	11.18	4.4e-27	7	5179769	5180395	hypothetical protein
Csa_6G425100	3.1	129.7	1140.01	-9.84	3.94e-21	6	19847738	19847896	hypothetical protein
Csa_4G000600	-3.1	591.4	66.95	9.18	1.64e-18	4	61623	62356	hypothetical protein
Csa_6G008060	-3.1	606	68.93	9.75	8.6e-21	6	776857	779431	hypothetical protein
Csa_1G066520	3.1	11.6	101.26	-5.92	4.04e-08	1	6968514	6968576	hypothetical protein
Csa_2G351800	3.1	862.1	7545.64	-9.83	4.15e-21	2	16231800	16232079	hypothetical protein
Csa_3G121560	3.1	1629.8	14269.2	-9.88	2.74e-21	3	7041168	7041666	LSR3 [Source:Projected from Arabidopsis thaliana (AT1G01470) UniProtKB/TrEMBL%3BAcc:A0A178W160]
Csa_3G776990	-3.1	115	13.07	5.71	1.35e-07	3	29838327	29839934	hypothetical protein
Csa_2G251485	-3.1	393.3	44.87	7.74	2.47e-13	2	12372823	12373333	hypothetical protein
Csa_5G487700	3.1	13.5	116.02	-5.02	4.72e-06	5	17007063	17007647	hypothetical protein
Csa_2G270210	3.1	2319.9	20146.4	-11.98	5.13e-31	2	12898194	12898535	hypothetical protein
Csa_4G314400	3.1	15.7	135.34	-6.58	7.4e-10	4	13063555	13063679	hypothetical protein
Csa_5G319910	-3.1	1295.3	149.18	7.68	3.61e-13	5	12955798	12955994	Acyl:coa ligase acetate-coa synthetase-like protein
Csa_5G590170	-3.1	93.9	10.87	5.62	2.21e-07	5	21377238	21377294	hypothetical protein
Csa_2G360820	3.1	115	993.39	-10.59	2.16e-24	2	17140230	17140739	hypothetical protein
Csa_3G178550	-3.1	748.2	86.52	3.69	0.0012	3	12147681	12148027	hypothetical protein
Csa_1G002870	3.1	25.9	221.41	-7.56	9.24e-13	1	529155	529358	hypothetical protein
Csa_3G748260	-3.1	659.7	76.57	8.33	2.32e-15	3	29073924	29073968	Protein kinase APK1A%2C chloroplast
Csa_6G223490	-3.1	89.1	10.32	5.57	2.75e-07	6	13098505	13098827	hypothetical protein
Csa_1G569400	-3.1	10194.7	1194	11.83	2.87e-30	1	20958148	20958251	hypothetical protein
Csa_1G574840	-3.1	12064.4	1414.73	12.66	1.56e-34	1	21614728	21614921	Guanine deaminase
Csa_5G187870	3.1	158.7	1350.64	-9.38	2.82e-19	5	8464227	8464988	hypothetical protein
Csa_7G049270	-3.1	130.7	15.45	6.24	6.13e-09	7	3173179	3173581	hypothetical protein
Csa_3G047810	-3.1	773.9	91.04	9.63	2.9e-20	3	3335859	3336658	Lipid binding protein
Csa_1G586890	3.1	20.7	172.89	-6.78	2.07e-10	1	22050738	22051289	Tetraspanin-2 [Source:Projected from Arabidopsis thaliana (AT2G19580) UniProtKB/Swiss-Prot%3BAcc:Q9ZUN5]
Csa_4G043890	-3.1	490.4	57.98	9.36	3.25e-19	4	3395578	3395860	GATA transcription factor 5 [Source:Projected from Arabidopsis thaliana (AT5G66320) UniProtKB/Swiss-Prot%3BAcc:Q9FH57]
Csa_2G270190	3.1	10.4	88	-5.58	2.68e-07	2	12892454	12893356	hypothetical protein
Csa_5G635370	3.1	10.2	85.07	-5.5	4.14e-07	5	26127773	26128416	hypothetical protein
Csa_4G638480	3.1	111	926.31	-9.87	3.03e-21	4	20950261	20950954	Nbs-lrr resistance protein
Csa_1G043040	-3.1	1968.7	236.48	10.67	9.55e-25	1	4686982	4687928	Zinc finger homeodomain protein SZF-HD1
Csa_1G426980	3.1	254.8	2116.72	-10.22	9.61e-23	1	15770448	15771081	hypothetical protein
Csa_5G021300	3.1	110.4	919.74	-10.58	2.35e-24	5	704346	704662	adagio protein 3
Csa_2G083760	-3.1	345.7	41.58	7.47	1.71e-12	2	6803735	6804598	hypothetical protein
Csa_2G371110	3.1	466.3	3866.58	-8.84	3.34e-17	2	18386422	18387639	hypothetical protein
Csa_1G032450	3.1	1294.7	10724	-12.46	1.79e-33	1	3453246	3453508	Protein binding protein
Csa_4G083540	3	32.2	266.14	-7.91	6.84e-14	4	5636920	5638650	hypothetical protein
Csa_3G822130	-3	159.4	19.33	6.97	5.83e-11	3	32081462	32081615	hypothetical protein
Csa_2G055570	-3	6058.5	732.9	9.98	1.03e-21	2	4240565	4240595	hypothetical protein
Csa_5G598080	3	1275.5	10509.3	-11.21	3.22e-27	5	21675911	21676636	hypothetical protein
Csa_3G849900	3	467	3845.74	-11.33	8.25e-28	3	34840030	34840543	hypothetical protein
Csa_2G179730	-3	101.2	12.45	5.07	3.63e-06	2	10190293	10191234	1-aminocyclopropane-1-carboxylate oxidase homolog 6
Csa_2G004760	3	696.1	5685.6	-9.79	6.21e-21	2	814446	817377	hypothetical protein
Csa_3G606620	3	33.3	270.89	-8.17	8.64e-15	3	23488704	23488753	hypothetical protein
Csa_1G533480	3	51.1	414.11	-8.58	3.03e-16	1	18950964	18951293	hypothetical protein
Csa_1G526840	-3	11959.9	1468.31	12.41	3.33e-33	1	18394540	18395506	hypothetical protein
Csa_3G099710	-3	711.7	87.56	9.91	2.02e-21	3	4975853	4976580	Fiber expressed protein
Csa_6G454460	3	998.8	8106.7	-11.66	2.07e-29	6	21807151	21808126	Harpin inducing protein 1-like 9
Csa_5G172270	3	53	432.17	-8.24	5.03e-15	5	6925045	6925695	Gibberellin 20-oxidase
Csa_3G829160	3	335.6	2722.92	-11.66	2.23e-29	3	33159132	33159418	hypothetical protein
Csa_3G149980	3	201.2	1622.63	-10.17	1.57e-22	3	10091975	10093502	hypothetical protein
Csa_5G616350	3	26.9	217.34	-7.6	6.61e-13	5	24404081	24404368	hypothetical protein
Csa_1G534750	3	261.5	2108.77	-11.54	7.89e-29	1	19148234	19148640	endochitinase EP3 Cucumis sativus PREDICTED: endochitinase PR4-like
Csa_2G031190	-3	1950.5	242.04	11.25	1.95e-27	2	3069267	3069468	hypothetical protein
Csa_4G416180	-3	234.4	29.18	7.79	1.67e-13	4	15591389	15591536	hypothetical protein
Csa_1G495260	-3	159	19.88	6.54	9.79e-10	1	17506480	17507248	hypothetical protein
Csa_7G071520	3	599	4801.58	-11.87	1.86e-30	7	4618178	4618722	hypothetical protein
Csa_2G348840	3	323.6	2581.91	-10.35	2.62e-23	2	15719992	15721322	hypothetical protein
Csa_2G348860	3	104.7	834.87	-9.16	2.08e-18	2	15727373	15727547	hypothetical protein
Csa_2G116250	3	208.5	1659.62	-10.21	1.05e-22	2	7864768	7865760	hypothetical protein
Csa_1G324370	3	34.8	275.7	-8.02	2.79e-14	1	13810340	13811064	hypothetical protein
Csa_6G445070	3	22.7	179.73	-7.13	1.96e-11	6	20692917	20693412	putative serine/threonine-protein kinase
Csa_5G576680	-3	252.4	31.7	7.42	2.54e-12	5	20140801	20141401	hypothetical protein
Csa_3G702570	-3	431.8	54.39	8.72	9.77e-17	3	26638339	26638800	hypothetical protein
Csa_3G120410	3	93.2	739.16	-8.88	2.43e-17	3	6967582	6967892	hypothetical protein
Csa_4G017190	-3	2038.3	257.75	9.4	2.33e-19	4	2345953	2346462	Transcription factor bHLH128 [Source:Projected from Arabidopsis thaliana (AT1G05805) UniProtKB/Swiss-Prot%3BAcc:Q8H102]
Csa_2G416770	-3	14921.4	1894.23	10.99	3.32e-26	2	21586675	21588084	hypothetical protein
Csa_7G342800	-3	139.1	17.72	5.8	8.23e-08	7	12409353	12409751	hypothetical protein
Csa_7G373530	3	366.3	2872.88	-10.8	2.53e-25	7	13494498	13495714	hypothetical protein
Csa_3G878890	3	99.6	779.6	-8.51	5.56e-16	3	36972745	36973313	hypothetical protein
Csa_6G505950	-3	7922.8	1012.97	10.71	6.69e-25	6	25811706	25812690	DnaJ-like protein
Csa_1G153560	3	198	1547.54	-9.43	1.83e-19	1	9984687	9986086	hypothetical protein
Csa_2G011450	-3	1455.2	186.14	10.55	3.45e-24	2	2030585	2031004	hypothetical protein
Csa_1G042070	3	14.3	112.23	-5.86	5.85e-08	1	4037935	4038330	hypothetical protein
Csa_5G118190	3	36.2	279.29	-7.2	1.25e-11	5	3060206	3060504	hypothetical protein
Csa_1G597830	-3	192.5	24.82	6.71	3.25e-10	1	22827925	22828173	hypothetical protein
Csa_2G369220	3	255.6	1986.29	-10.31	3.82e-23	2	18040512	18041740	hypothetical protein
Csa_5G515000	-3	133.9	17.24	6.47	1.54e-09	5	17988590	17989676	hypothetical protein
Csa_3G150000	3	1621.5	12561.1	-11.01	2.68e-26	3	10096913	10098713	Xyloglucan-specific endoglucanase inhibitor protein
Csa_5G547610	3	1564.2	12116.6	-8.8	4.7e-17	5	19317876	19318103	hypothetical protein
Csa_5G607970	3	17.1	133.62	-6.09	1.48e-08	5	23146804	23147557	hypothetical protein
Csa_2G382490	-3	1951.5	251.86	9.19	1.57e-18	2	19716566	19717646	hypothetical protein
Csa_5G149880	-2.9	2185.5	282.61	9.78	6.83e-21	5	4521569	4522284	Trehalase [Source:Projected from Arabidopsis thaliana (AT4G24040) UniProtKB/Swiss-Prot%3BAcc:Q9SU50]
Csa_2G358860	2.9	25.2	195.34	-7.13	1.99e-11	2	16897481	16898097	hypothetical protein
Csa_5G611090	2.9	37.6	291.86	-6.59	7.23e-10	5	23868479	23868732	hypothetical protein
Csa_4G002550	-2.9	429.8	56.05	8.89	2.25e-17	4	599384	600181	hypothetical protein
Csa_6G013960	-2.9	7978.2	1040.8	8.18	8.19e-15	6	1507330	1508195	Histone H4
Csa_5G585390	-2.9	442.3	57.62	8.65	1.68e-16	5	20831204	20831629	hypothetical protein
Csa_3G238100	2.9	147.6	1126.5	-9.81	5.27e-21	3	15271985	15272703	hypothetical protein
Csa_5G603910	2.9	144.8	1107.75	-10.59	2.24e-24	5	22260733	22261511	hypothetical protein
Csa_3G851720	-2.9	2011.8	263.69	9.97	1.1e-21	3	35126640	35126998	hypothetical protein
Csa_4G291920	-2.9	419.5	54.98	8.65	1.68e-16	4	11455685	11456182	hypothetical protein
Csa_6G426370	2.9	149.4	1136.71	-9.91	1.98e-21	6	20039467	20040705	hypothetical protein
Csa_4G192200	-2.9	126.7	16.54	5.96	3.22e-08	4	9536097	9536632	SYP111 [Source:Projected from Arabidopsis thaliana (AT1G08560) UniProtKB/TrEMBL%3BAcc:A0A178WAC8]
Csa_5G590060	2.9	23.8	180.26	-6.85	1.32e-10	5	21307657	21307807	hypothetical protein
Csa_2G371610	2.9	1844.5	14006.7	-10.49	6.03e-24	2	18390218	18391548	hypothetical protein
Csa_6G239680	-2.9	102111	13454.5	10.22	9.06e-23	6	13601886	13602311	hypothetical protein
Csa_3G316270	2.9	104.4	794.8	-7.91	6.42e-14	3	17571869	17572378	hypothetical protein
Csa_6G302190	2.9	22.5	168.57	-6.77	2.21e-10	6	14483553	14485870	hypothetical protein
Csa_2G171920	-2.9	146.8	19.59	5.59	2.59e-07	2	9724438	9724621	hypothetical protein
Csa_2G190740	-2.9	957.2	126.73	10.23	8.84e-23	2	10225213	10225766	hypothetical protein
Csa_3G895060	-2.9	433.9	57.62	8.02	2.86e-14	3	38467956	38468212	hypothetical protein
Csa_7G447000	-2.9	2914.2	386.58	11.09	1.2e-26	7	17815058	17815401	hypothetical protein
Csa_5G524730	-2.9	148.2	19.66	6.61	6.29e-10	5	18570113	18570574	hypothetical protein
Csa_4G269770	2.9	325.1	2440.78	-9.69	1.59e-20	4	10722392	10722572	hypothetical protein
Csa_6G133830	2.9	891	6673.22	-11.35	6.59e-28	6	9295421	9295960	hypothetical protein
Csa_4G243140	-2.9	52974.1	7077.45	10.57	2.8e-24	4	10160773	10160911	hypothetical protein
Csa_5G533470	-2.9	110.3	14.79	5.73	1.16e-07	5	18982016	18982136	Structural maintenance of chromosomes protein [Source:Projected from Arabidopsis thaliana (AT5G48600) UniProtKB/TrEMBL%3BAcc:F4K1S1]
Csa_2G193380	2.9	44.3	329.2	-8.11	1.38e-14	2	10375189	10375974	hypothetical protein
Csa_2G439240	-2.9	704.3	94.69	9.35	3.56e-19	2	23019087	23020761	hypothetical protein
Csa_4G304840	2.9	144.2	1072.68	-9.78	6.89e-21	4	12453371	12453602	hypothetical protein
Csa_5G484630	2.9	273.8	2029.65	-9.63	2.7e-20	5	16883844	16885200	hypothetical protein
Csa_6G517400	-2.9	1081.6	145.7	3.51	0.00214	6	27248713	27249401	Structural constituent of cell wall
Csa_3G183380	2.9	53.5	393.78	-7.94	5.49e-14	3	12803520	12803682	hypothetical protein
Csa_6G193580	-2.9	3904.4	526.82	3.84	0.000688	6	12574368	12575056	Histone H4
Csa_2G193350	2.9	41.6	309.01	-7.83	1.18e-13	2	10347992	10348303	hypothetical protein
Csa_1G024230	2.9	78.9	585.53	-9.03	6.25e-18	1	2459957	2460161	hypothetical protein
Csa_1G064810	-2.9	1418.9	191.7	9.41	2.09e-19	1	6868211	6868528	hypothetical protein
Csa_1G470380	2.9	74.7	550.21	-8.89	2.27e-17	1	16967073	16967632	hypothetical protein
Csa_6G303740	2.9	228.5	1689.41	-10.32	3.44e-23	6	14557189	14557878	hypothetical protein
Csa_7G412840	2.9	179.2	1316.7	-9.49	1.05e-19	7	15855772	15856714	hypothetical protein
Csa_2G020870	2.9	84	615.18	-8.89	2.25e-17	2	2465503	2465993	hypothetical protein
Csa_7G044820	-2.9	122	16.51	5.73	1.21e-07	7	2589314	2590577	hypothetical protein
Csa_6G507090	-2.9	93.2	12.66	5.33	9.72e-07	6	25894098	25895294	hypothetical protein
Csa_4G309180	2.9	877.1	6411.94	-9.1	3.51e-18	4	12781646	12782068	Vacuolar cation/proton exchanger 1a
Csa_5G593440	2.9	30.4	221.04	-7.27	7.23e-12	5	21543405	21543776	Cytochrome P450
Csa_7G073720	2.9	41.5	301.79	-8.01	3.08e-14	7	5001675	5002577	CML30 [Source:Projected from Arabidopsis thaliana (AT2G15680) UniProtKB/TrEMBL%3BAcc:A0A178VPG8]
Csa_3G778270	-2.9	5643.1	773.83	11.27	1.55e-27	3	30008699	30009719	hypothetical protein
Csa_7G394060	2.9	1141.7	8327.84	-10.53	4.23e-24	7	15003118	15003554	hypothetical protein
Csa_4G631060	-2.9	206.5	28.45	6.88	1.08e-10	4	20625932	20626899	hypothetical protein
Csa_5G636630	2.9	181.8	1323.12	-9.41	2.16e-19	5	26377335	26377713	Alpha-expansin 5
Csa_2G308350	2.9	248.5	1804.21	-9.82	4.6e-21	2	14707496	14707651	hypothetical protein
Csa_2G351540	2.9	521.9	3794.35	-11.08	1.22e-26	2	16095321	16095662	hypothetical protein
Csa_6G193590	-2.9	1496.3	206.73	7.72	2.77e-13	6	12579820	12580651	Histone H4
Csa_2G199900	2.9	495.2	3579.14	-10.15	1.85e-22	2	10455750	10456048	hypothetical protein
Csa_5G637700	2.9	11.4	82.58	-5.23	1.68e-06	5	26460487	26461051	hypothetical protein
Csa_2G295420	-2.8	2584.8	359.04	9.59	4.11e-20	2	13940733	13941465	hypothetical protein
Csa_5G600370	2.8	249.3	1788.88	-9.61	3.44e-20	5	21923933	21924062	hypothetical protein
Csa_7G115340	-2.8	201.1	27.97	6.88	1.04e-10	7	5889945	5891070	hypothetical protein
Csa_6G444970	2.8	36.1	258.4	-6.35	3.1e-09	6	20650250	20651779	hypothetical protein
Csa_2G406780	2.8	313	2245.43	-9.05	5.27e-18	2	21060279	21061201	hypothetical protein
Csa_2G060350	2.8	21.4	153.95	-5.68	1.58e-07	2	4653812	4654541	hypothetical protein
Csa_7G073700	2.8	320.4	2279.66	-8.04	2.38e-14	7	4991912	4992682	hypothetical protein
Csa_6G499800	2.8	897	6363.23	-9.94	1.56e-21	6	24826397	24827153	3-deoxy-D-arabino-heptulosonate-7-phosphate synthase
Csa_3G750350	2.8	85.9	610.87	-8.57	3.45e-16	3	29140603	29141756	hypothetical protein
Csa_3G852440	2.8	199.6	1414.67	-9.78	6.85e-21	3	35324949	35325330	hypothetical protein
Csa_6G497100	2.8	69.9	493.1	-7.65	4.62e-13	6	24344173	24344208	hypothetical protein
Csa_3G769610	2.8	92.6	652.2	-8.72	9.39e-17	3	29576936	29577170	hypothetical protein
Csa_3G116730	2.8	15.5	108.93	-5.69	1.45e-07	3	6256753	6257226	hypothetical protein
Csa_1G257350	2.8	149.2	1043.86	-9.15	2.34e-18	1	12605089	12606739	hypothetical protein
Csa_2G005360	-2.8	93.3	13.29	5.2	1.88e-06	2	901835	902981	hypothetical protein
Csa_3G779770	-2.8	1643.5	234.94	8.25	4.63e-15	3	30179250	30180093	hypothetical protein
Csa_2G354030	-2.8	614	87.97	7.38	3.47e-12	2	16405623	16406142	hypothetical protein
Csa_3G119520	-2.8	82.3	11.71	5.09	3.28e-06	3	6750176	6750202	Cytochrome P450 hydroxylase%2C Anther cuticle and pollen exine developmen [Source: Projected from Oryza sativa (Os08g0131100)]
Csa_5G609760	-2.8	9571.4	1372.02	10.7	6.94e-25	5	23661429	23662790	hypothetical protein
Csa_4G011070	2.8	42.1	295.49	-7.51	1.33e-12	4	1632835	1633820	hypothetical protein
Csa_5G169060	-2.8	184.5	26.43	6.59	7.19e-10	5	6742221	6742334	Serine/threonine-protein kinase TIO [Source:Projected from Arabidopsis thaliana (AT1G50240) UniProtKB/Swiss-Prot%3BAcc:Q2QAV0]
Csa_7G407620	2.8	383	2670.13	-10.09	3.34e-22	7	15707771	15708487	hypothetical protein
Csa_5G139630	-2.8	116.4	16.73	5.8	8.01e-08	5	3671178	3671984	hypothetical protein
Csa_6G403600	2.8	1251.3	8698.7	-11.45	2.19e-28	6	18121070	18121104	hypothetical protein
Csa_4G665100	2.8	38.8	267.75	-7.18	1.36e-11	4	23221320	23222275	hypothetical protein
Csa_1G598330	-2.8	1544.4	223.63	8.23	5.52e-15	1	22851006	22851470	hypothetical protein
Csa_7G237830	2.8	25.1	171.11	-5.54	3.3e-07	7	8524591	8524826	hypothetical protein
Csa_4G608160	-2.8	19858.1	2881.28	11.05	1.7e-26	4	19412575	19413820	4-hydroxyphenylpyruvate dioxygenase
Csa_6G358110	-2.8	2792.3	406.07	10.93	6.66e-26	6	16051070	16051590	hypothetical protein
Csa_2G223670	-2.8	176.1	25.66	6.55	8.91e-10	2	10828731	10829390	hypothetical protein
Csa_5G614640	-2.8	424.2	61.9	6.17	9.37e-09	5	24209435	24209858	hypothetical protein
Csa_1G445360	2.8	38.9	266.25	-7.3	6.12e-12	1	16260276	16260988	hypothetical protein
Csa_7G039260	2.8	349.8	2396.82	-10.49	6.17e-24	7	2131184	2131642	hypothetical protein
Csa_1G084320	-2.8	6025.2	879.77	8.92	1.69e-17	1	8049345	8050080	hypothetical protein
Csa_6G307400	-2.8	155.6	22.73	6.54	9.78e-10	6	14693251	14693778	hypothetical protein
Csa_6G363540	2.8	13.6	93.94	-5.11	2.94e-06	6	16426714	16427225	hypothetical protein
Csa_3G132540	-2.8	100.8	14.83	5.58	2.67e-07	3	8614192	8614315	hypothetical protein
Csa_2G264630	2.8	651.2	4434.57	-10.04	5.93e-22	2	12845988	12846395	hypothetical protein
Csa_2G001000	2.8	457.1	3107.85	-9.8	5.64e-21	2	585304	585382	hypothetical protein
Csa_6G080360	2.8	10.2	68.64	-4.63	2.78e-05	6	5468864	5469704	hypothetical protein
Csa_6G009380	-2.8	169.9	25.04	6.41	2.18e-09	6	1003226	1003495	hypothetical protein
Csa_3G732470	-2.8	2413.2	356.51	3.55	0.00193	3	27722025	27722517	hypothetical protein
Csa_3G848170	2.8	57.5	386.07	-7.19	1.31e-11	3	34567910	34568145	hypothetical protein
Csa_5G148780	2.8	842.3	5692.46	-9.8	5.83e-21	5	4416549	4416822	hypothetical protein
Csa_6G417890	-2.8	138.3	20.39	5.67	1.65e-07	6	19257362	19258938	hypothetical protein
Csa_3G733350	2.8	16.4	109.79	-5.23	1.68e-06	3	27890687	27890824	hypothetical protein
Csa_6G502700	-2.8	127.6	19	5.63	2.09e-07	6	25337772	25338242	hypothetical protein
Csa_7G448680	-2.8	303.6	45.17	5.54	3.31e-07	7	18312256	18313093	hypothetical protein
Csa_5G608550	2.8	17.5	115.83	-4.87	9.54e-06	5	23512686	23512958	hypothetical protein
Csa_7G222870	2.7	180.3	1210.62	-1.97	0.118	7	7967531	7967647	Phloem filament protein
Csa_2G402110	2.7	35	234.99	-7.05	3.49e-11	2	20626182	20626301	Gibberellin-regulated protein 9 [Source:Projected from Arabidopsis thaliana (AT1G22690) UniProtKB/Swiss-Prot%3BAcc:Q8GWK5]
Csa_5G589260	2.7	2015.2	13501.7	-10.7	6.78e-25	5	21096798	21097271	Cysteine synthase
Csa_1G050270	-2.7	5829.7	870.7	10.19	1.29e-22	1	5827494	5828657	hypothetical protein
Csa_3G061020	-2.7	138.8	20.79	6.02	2.32e-08	3	3525527	3526875	hypothetical protein
Csa_3G848246	-2.7	9849.1	1471.54	9.69	1.62e-20	3	34650942	34651175	hypothetical protein
Csa_1G051590	-2.7	289.2	43.08	6.9	9.53e-11	1	6003441	6003831	hypothetical protein
Csa_1G575190	-2.7	2040.3	305.13	7.22	1.05e-11	1	21880282	21880553	hypothetical protein
Csa_6G302180	2.7	78.3	523.03	-8.21	6.31e-15	6	14462564	14462588	hypothetical protein
Csa_2G335550	-2.7	496.2	74.57	7.85	1.05e-13	2	15057735	15057812	ABC transporter G family member 5 [Source:Projected from Arabidopsis thaliana (AT2G13610) UniProtKB/Swiss-Prot%3BAcc:Q9SIT6]
Csa_2G336150	-2.7	440.5	65.96	7.87	9e-14	2	15115890	15116231	hypothetical protein
ENSRNA049989619	-2.7	1986.1	298.72	8.77	6.42e-17	4	14533896	14534657	Eukaryotic large subunit ribosomal RNA
Csa_3G822350	-2.7	1514.7	227.87	10.09	3.55e-22	3	32239367	32242082	hypothetical protein
Csa_3G120510	2.7	24.4	161.19	-6.13	1.24e-08	3	7010613	7010665	hypothetical protein
Csa_7G419630	-2.7	3741.5	563.67	10.26	6.57e-23	7	16055789	16056272	hypothetical protein
Csa_7G447940	-2.7	98	14.86	5.15	2.42e-06	7	18131067	18131504	hypothetical protein
Csa_1G042940	-2.7	150.1	22.73	5.76	9.8e-08	1	4596619	4596789	hypothetical protein
Csa_3G608160	-2.7	407.6	61.68	7.51	1.32e-12	3	23566450	23567000	hypothetical protein
Csa_4G082370	2.7	1631.5	10790	-10.78	3.09e-25	4	5506883	5508357	hypothetical protein
Csa_6G067360	2.7	22.5	146.98	-6.13	1.2e-08	6	4755415	4756014	hypothetical protein
Csa_2G362450	2.7	10.6	69.63	-4.63	2.86e-05	2	17474493	17475204	hypothetical protein
Csa_5G615220	2.7	2242.7	14739.8	-9.58	4.68e-20	5	24266152	24266689	Copper chaperone
Csa_3G002650	-2.7	516.8	78.7	7.81	1.45e-13	3	413329	413885	hypothetical protein
Csa_3G732510	-2.7	148.4	22.62	5.97	3.14e-08	3	27744939	27747076	hypothetical protein
Csa_5G180920	2.7	812.7	5337.21	-8.88	2.33e-17	5	7940939	7941633	hypothetical protein
Csa_6G513780	2.7	852.4	5593.89	-10.77	3.6e-25	6	26677487	26678458	hypothetical protein
Csa_5G585970	2.7	105.5	690.34	-8.69	1.2e-16	5	20907555	20908985	hypothetical protein
Csa_7G072880	-2.7	944.6	144.34	9.36	3.46e-19	7	4819918	4820616	Cyclin D3.2 protein
Csa_1G039150	-2.7	399.6	60.94	6.66	4.42e-10	1	3817355	3817606	hypothetical protein
Csa_4G361810	-2.7	126.6	19.44	5.81	7.82e-08	4	14615207	14615724	hypothetical protein
Csa_3G134870	-2.7	359.9	55.13	7.31	5.77e-12	3	9069241	9071046	hypothetical protein
Csa_2G223740	-2.7	750.7	114.9	8.47	7.56e-16	2	10893628	10894238	hypothetical protein
Csa_1G071270	2.7	43.8	284.64	-7.29	6.62e-12	1	7181786	7181813	hypothetical protein
Csa_1G257310	2.7	10.5	68.67	-4.65	2.59e-05	1	12588057	12588195	hypothetical protein
Csa_7G075600	-2.7	1335.7	204.52	6.89	9.99e-11	7	5255567	5256391	Fatty acid 9-hydroperoxide lyase
Csa_3G735550	-2.7	164.9	25.41	5.76	1.02e-07	3	28275884	28276689	hypothetical protein
ENSRNA049989624	-2.7	37773.6	5794.41	9.44	1.62e-19	4	10158896	10160195	Eukaryotic large subunit ribosomal RNA
Csa_4G290220	-2.7	7682.5	1178.99	7.62	5.85e-13	4	11271901	11272644	histone H3.2 [В Cucumis sativusВ (cucumber) ]
Csa_6G518160	2.7	11	71.67	-4.75	1.71e-05	6	27385951	27387043	hypothetical protein
Csa_5G152240	2.7	214	1397.4	-7.75	2.14e-13	5	4786815	4786963	hypothetical protein
Csa_6G495740	-2.7	77.1	11.86	4.95	6.68e-06	6	24069291	24069944	hypothetical protein
Csa_1G170520	2.7	171.5	1117.31	-9.86	3.29e-21	1	10607372	10607469	hypothetical protein
Csa_1G042270	-2.7	217.2	33.27	5.58	2.7e-07	1	4207902	4208621	hypothetical protein
Csa_6G495680	2.7	736.4	4774.7	-9.41	2.24e-19	6	24042682	24043199	hypothetical protein
Csa_4G304230	-2.7	465.3	71.82	8.33	2.43e-15	4	12379581	12380189	hypothetical protein
Csa_6G107320	-2.7	756.4	116.76	6.98	5.53e-11	6	7077200	7078067	hypothetical protein
Csa_4G243390	-2.7	28902	4464.01	8.63	2.07e-16	4	10169120	10169344	hypothetical protein
Csa_2G352420	-2.7	42244.9	6567.09	10.76	4.01e-25	2	16296486	16297695	hypothetical protein
Csa_1G132130	-2.7	1480.6	231.41	7.56	8.94e-13	1	9427336	9428175	Histone H2B
Csa_6G363530	2.7	970.7	6207.65	-7.46	1.83e-12	6	16425724	16426448	hypothetical protein
Csa_2G369840	2.7	17.1	107.58	-5.27	1.33e-06	2	18125685	18125813	hypothetical protein
Csa_5G494420	2.7	48.2	308.74	-7.69	3.53e-13	5	17377785	17378659	hypothetical protein
Csa_1G541390	-2.7	1151	180.2	8.76	6.94e-17	1	19987221	19988343	hypothetical protein
Csa_3G346900	2.7	29.6	186.69	-6.05	1.96e-08	3	18124401	18125205	hypothetical protein
Csa_3G114500	-2.7	9055.5	1420.9	10.78	3.24e-25	3	5989890	5990248	hypothetical protein
Csa_2G010250	-2.7	655.8	103.23	8.72	9.25e-17	2	1911430	1911806	hypothetical protein
Csa_3G813290	-2.7	121.8	19.14	5.77	9.57e-08	3	31327906	31328188	hypothetical protein
Csa_4G290170	2.7	15.3	96.31	-5.26	1.42e-06	4	11250965	11252723	hypothetical protein
Csa_2G022260	-2.7	117.9	18.63	5.4	7.02e-07	2	2702323	2702480	hypothetical protein
Csa_5G612830	2.7	46.2	289.01	-6.52	1.08e-09	5	24041348	24041583	hypothetical protein
Csa_3G172990	-2.7	392.7	62.42	7.42	2.43e-12	3	11636162	11636550	hypothetical protein
Csa_3G146510	2.7	785.8	4950.16	-10.29	4.74e-23	3	9832106	9832615	hypothetical protein
Csa_3G094510	-2.7	698.2	110.79	7.91	6.42e-14	3	4734241	4734728	hypothetical protein
Csa_7G379080	-2.7	1714.4	272.84	8.7	1.12e-16	7	14041986	14044508	Calcium-transporting ATPase [Source:Projected from Arabidopsis thaliana (AT3G63380) UniProtKB/TrEMBL%3BAcc:A0A178VEV7]
Csa_1G022490	2.6	16.4	104.33	-5.18	2.16e-06	1	2302493	2304085	Aspartic proteinase nepenthesin-1
Csa_4G303110	-2.6	180.4	28.85	6.17	9.81e-09	4	12319967	12320504	AT5g02020/T7H20_70 [Source:Projected from Arabidopsis thaliana (AT5G02020) UniProtKB/TrEMBL%3BAcc:Q9LZM9]
Csa_1G479630	2.6	1774.3	11071.1	-10.87	1.2e-25	1	17312520	17313066	hypothetical protein
Csa_3G164460	-2.6	243.1	38.83	6.2	8.19e-09	3	10806406	10806723	FCS-Like Zinc finger 15 [Source:Projected from Arabidopsis thaliana (AT5G49120) UniProtKB/Swiss-Prot%3BAcc:Q9FH22]
Csa_2G010270	-2.6	6193.1	994.98	8.52	5.09e-16	2	1919498	1919742	hypothetical protein
Csa_1G002660	-2.6	6572.1	1056.13	10.41	1.46e-23	1	401922	402009	hypothetical protein
Csa_3G607120	2.6	93.3	579.02	-8.51	5.56e-16	3	23502571	23502713	hypothetical protein
Csa_6G517150	2.6	24.8	154.17	-5.92	4.23e-08	6	27101623	27103008	hypothetical protein
Csa_7G426490	2.6	171.7	1063.78	-9.26	8.01e-19	7	16318375	16319195	hypothetical protein
Csa_2G006170	2.6	15.7	96.8	-4.42	7.01e-05	2	1123586	1124340	hypothetical protein
Csa_4G025140	-2.6	11764.7	1897.28	10.68	8.28e-25	4	2720401	2720710	hypothetical protein
Csa_4G652690	-2.6	16974.9	2741.54	9.75	9.27e-21	4	22747308	22747348	hypothetical protein
ENSRNA049989615	2.6	15	91.33	-4.95	6.41e-06	4	11736497	11736797	Plant signal recognition particle RNA
Csa_3G733860	2.6	106.7	659.29	-8.84	3.53e-17	3	27897584	27899854	hypothetical protein
Csa_3G730950	2.6	124.2	766.27	-9.01	7.46e-18	3	27418909	27422645	hypothetical protein
Csa_6G486850	-2.6	97.7	15.85	5.29	1.22e-06	6	22652553	22653666	hypothetical protein
Csa_7G237310	-2.6	2588.4	419.93	9.59	4.27e-20	7	8488800	8488898	hypothetical protein
Csa_3G175640	-2.6	2286.8	371.34	9.21	1.25e-18	3	11832700	11833154	hypothetical protein
Csa_2G352960	2.6	393.2	2416.24	-9.99	9.53e-22	2	16334537	16335086	hypothetical protein
Csa_6G499220	2.6	183.9	1130.13	-9.6	3.9e-20	6	24750689	24751882	hypothetical protein
Csa_1G265650	2.6	423.5	2604.06	-7.93	5.71e-14	1	12877737	12878211	hypothetical protein
Csa_3G734930	-2.6	2751.8	448.35	7.94	5.38e-14	3	28194305	28195378	Histone H2B
Csa_1G170510	2.6	812.2	4980.63	-9.23	1.07e-18	1	10606664	10606858	hypothetical protein
Csa_3G020080	-2.6	123.9	20.24	5.76	9.8e-08	3	2118148	2119000	Mitochondrial small heat shock protein
Csa_5G643300	-2.6	1711.3	279.44	7.25	8.52e-12	5	26903818	26904117	hypothetical protein
Csa_7G060160	2.6	82.1	498.74	-7.22	1.04e-11	7	3521543	3522040	hypothetical protein
Csa_6G490220	-2.6	102.5	16.73	5.21	1.8e-06	6	23297113	23297734	hypothetical protein
Csa_6G500590	2.6	62.7	384.86	-7.22	1.03e-11	6	25006560	25007014	Protein INCREASED RESISTANCE TO MYZUS PERSICAE 1 [Source:Projected from Arabidopsis thaliana (AT5G65040) UniProtKB/Swiss-Prot%3BAcc:Q9LV75]
Csa_2G138740	2.6	16.9	101.98	-5.15	2.48e-06	2	8541945	8543690	hypothetical protein
Csa_4G293250	2.6	17.3	106.05	-5.37	7.92e-07	4	11661860	11663688	hypothetical protein
Csa_6G366250	-2.6	333.5	54.95	6.9	9e-11	6	16588194	16588922	hypothetical protein
Csa_7G009750	2.6	254.1	1546.21	-9.42	2e-19	7	628925	629413	hypothetical protein
Csa_1G531190	2.6	48.4	294.4	-7.21	1.16e-11	1	18691130	18691581	hypothetical protein
Csa_3G183370	-2.6	331.2	54.61	6.04	2.1e-08	3	12795988	12796312	hypothetical protein
Csa_7G284420	2.6	353.3	2140.23	-10.03	6.35e-22	7	10014238	10014952	hypothetical protein
Csa_4G000030	2.6	58.3	354.17	-7.21	1.14e-11	4	12818	13728	hypothetical protein
Csa_5G548140	2.6	30.4	182.19	-6.12	1.26e-08	5	19386590	19387078	Probable transmembrane ascorbate ferrireductase 3 [Source:Projected from Arabidopsis thaliana (AT1G14730) UniProtKB/Swiss-Prot%3BAcc:Q67ZF6]
Csa_3G730710	2.6	2709.2	16400.4	-10.63	1.54e-24	3	27309169	27309616	hypothetical protein
Csa_2G354950	2.6	25.1	151.72	-6.05	1.99e-08	2	16641491	16641990	hypothetical protein
Csa_2G297180	2.6	248.5	1503.3	-9.24	1.04e-18	2	14138417	14138697	probable WRKY transcription factor 51
Csa_1G064830	-2.6	861.8	142.38	8.34	2.17e-15	1	6873028	6873231	hypothetical protein
Csa_2G427310	-2.6	1702.3	281.59	7.84	1.14e-13	2	22192562	22194029	hypothetical protein
Csa_3G895650	-2.6	101.4	16.84	5.28	1.27e-06	3	38552023	38552834	hypothetical protein
Csa_6G520480	-2.6	146.8	24.38	5.96	3.26e-08	6	27828547	27828978	hypothetical protein
Csa_2G416240	2.6	12.6	75.74	-4.75	1.65e-05	2	21536524	21536834	hypothetical protein
Csa_6G191580	-2.6	2832.3	470.14	6.74	2.62e-10	6	12551626	12552698	hypothetical protein
Csa_7G378520	2.6	208.3	1253.24	-6.55	9.14e-10	7	13956236	13956845	hypothetical protein
Csa_5G600380	2.6	183	1096.31	-9.21	1.36e-18	5	21924846	21925175	hypothetical protein
Csa_1G267230	2.6	88.6	531.17	-8.44	9.74e-16	1	12949677	12950626	hypothetical protein
Csa_3G143510	2.6	783.6	4691.7	-8.1	1.55e-14	3	9451269	9451809	hypothetical protein
Csa_1G537400	2.6	95.6	573.34	-7.58	7.98e-13	1	19390113	19390841	PID [Source:Projected from Arabidopsis thaliana (AT2G34650) UniProtKB/TrEMBL%3BAcc:A0A178VTE5]
Csa_6G517090	-2.6	869.2	145.03	9.01	7.43e-18	6	27065534	27065798	Leucine-rich repeat receptor-like protein kinase (Fragment) [Source:Projected from Arabidopsis thaliana (AT1G11130) UniProtKB/TrEMBL%3BAcc:C0LGE3]
Csa_3G792070	-2.6	5535.5	924.47	8.57	3.33e-16	3	30678274	30679463	hypothetical protein
Csa_6G363520	2.6	815.1	4884.38	-8.12	1.26e-14	6	16424265	16424826	hypothetical protein
Csa_4G344590	-2.6	129.1	21.52	5.6	2.39e-07	4	14272177	14272608	hypothetical protein
Csa_5G181440	2.6	29.5	176.61	-6.26	5.38e-09	5	7986345	7986769	hypothetical protein
Csa_5G647390	-2.6	178.2	29.95	5.85	6.24e-08	5	27349985	27351440	Acetyl esterase
Csa_6G137590	-2.6	96.5	16.07	4.91	8.04e-06	6	9658437	9658992	hypothetical protein
Csa_6G384060	-2.6	4226.4	709.14	3.09	0.00818	6	17409934	17410671	hypothetical protein
Csa_1G042090	-2.6	587	98.81	6.99	5.25e-11	1	4065066	4066447	hypothetical protein
Csa_1G003490	2.6	11.3	67.76	-4.48	5.43e-05	1	585232	585370	hypothetical protein
Csa_3G850630	2.6	13.3	78.41	-4.67	2.37e-05	3	35007508	35008893	hypothetical protein
Csa_3G835820	2.6	49.9	296.91	-7.47	1.79e-12	3	33293235	33294491	hypothetical protein
Csa_7G044880	2.6	17.3	102.36	-5.12	2.89e-06	7	2616107	2616306	Beta-amylase 6 [Source:Projected from Arabidopsis thaliana (AT2G32290) UniProtKB/Swiss-Prot%3BAcc:Q8L762]
Csa_3G902920	-2.6	590.2	99.19	6.42	2.1e-09	3	39078433	39078539	hypothetical protein
Csa_4G052620	2.6	242.3	1440.39	-8.08	1.76e-14	4	4392171	4392604	hypothetical protein
Csa_4G658600	2.6	16.3	97.27	-4.89	8.67e-06	4	22991558	22991617	CAT1 [Source:Projected from Arabidopsis thaliana (AT1G20630) UniProtKB/TrEMBL%3BAcc:A0A384KXY6]
Csa_6G520420	2.6	279.2	1653.38	-9.25	9.06e-19	6	27800409	27800773	hypothetical protein
Csa_1G569470	2.6	77	454.27	-7.2	1.25e-11	1	21001540	21002660	hypothetical protein
Csa_6G416850	2.6	34.9	207.57	-6.32	3.92e-09	6	19217109	19219844	Pollen coat oleosin-glycine rich protein
Csa_5G165850	2.6	399.6	2364.4	-9.39	2.49e-19	5	6317563	6318615	AP2/ERF domain-containing transcription factor
Csa_1G710160	2.6	259.1	1528.64	-2.43	0.0456	1	28936666	28937506	Phloem filament protein
Csa_3G777560	-2.6	214.3	36.27	6.65	4.71e-10	3	29895210	29895711	hypothetical protein
Csa_3G732680	2.6	1020.8	6011.77	-9.58	4.44e-20	3	27808354	27808829	hypothetical protein
Csa_2G055050	2.6	126.9	748.71	-8.55	4.06e-16	2	4209309	4209419	hypothetical protein
Csa_1G614640	2.6	200.2	1176.47	-9.28	6.9e-19	1	24208346	24209536	hypothetical protein
Csa_7G049220	2.6	86.3	505.52	-7.73	2.61e-13	7	3124998	3125126	hypothetical protein
Csa_4G017150	-2.6	1857.3	316.7	9.2	1.48e-18	4	2315826	2317646	hypothetical protein
Csa_5G517810	-2.5	2515.3	430.25	9.36	3.26e-19	5	18240375	18241125	hypothetical protein
Csa_5G648640	2.5	13.8	81.08	-4.78	1.43e-05	5	27489586	27490327	MRGH14
Csa_3G543180	-2.5	271.3	46.68	6.86	1.17e-10	3	21874290	21874572	hypothetical protein
Csa_3G852470	-2.5	15866.9	2723.48	10.46	8.61e-24	3	35370475	35370708	hypothetical protein
Csa_1G441330	2.5	38.9	226.58	-6.76	2.43e-10	1	16202609	16203021	hypothetical protein
Csa_3G119260	-2.5	94.6	16.29	5.09	3.28e-06	3	6613422	6613704	hypothetical protein
Csa_6G405920	2.5	1024.4	5954.3	-10.29	4.61e-23	6	18354169	18354766	GATA transcription factor [Source:Projected from Arabidopsis thaliana (AT3G54810) UniProtKB/TrEMBL%3BAcc:B9DHF1]
Csa_5G640510	2.5	38.2	221.63	-6.51	1.2e-09	5	26665300	26666019	hypothetical protein
Csa_1G575060	-2.5	1816.2	313.59	6.97	5.92e-11	1	21785223	21785508	hypothetical protein
Csa_6G116160	2.5	53.4	307.67	-7.4	2.94e-12	6	7985804	7986067	hypothetical protein
Csa_1G038990	2.5	16	93.25	-4.33	0.0001	1	3703351	3703819	hypothetical protein
Csa_3G119700	2.5	2291.1	13201.6	-10.14	2.05e-22	3	6840430	6841020	probable WRKY transcription factor 46
Csa_4G001535	2.5	23.1	134.9	-5.24	1.6e-06	4	297063	297245	hypothetical protein
Csa_1G600080	-2.5	82.6	14.39	4.83	1.13e-05	1	23091460	23091565	hypothetical protein
Csa_2G433910	2.5	20.1	115.26	-5.14	2.6e-06	2	22734925	22736722	hypothetical protein
Csa_2G021560	2.5	1112.3	6393.21	-7.9	7.13e-14	2	2598644	2600098	hypothetical protein
Csa_3G154410	-2.5	287	49.99	1.21	0.379	3	10760286	10760494	hypothetical protein
Csa_3G556210	-2.5	10568.3	1842.39	9.17	1.89e-18	3	21950116	21950610	hypothetical protein
Csa_4G172520	2.5	14.5	81.78	-4.59	3.46e-05	4	8833502	8833588	hypothetical protein
Csa_6G382990	-2.5	129.4	22.7	5.12	2.81e-06	6	17309199	17309967	hypothetical protein
Csa_3G346920	-2.5	83.7	14.6	4.62	2.92e-05	3	18145192	18145665	hypothetical protein
Csa_5G637710	2.5	14.5	81.53	-4.27	0.000134	5	26465604	26465897	hypothetical protein
Csa_4G051500	2.5	54	309.13	-6.71	3.26e-10	4	4259820	4259893	hypothetical protein
Csa_3G760550	2.5	37.2	210.76	-6.35	3.25e-09	3	29387413	29387935	hypothetical protein
Csa_7G298820	2.5	1160.8	6572.4	-8.93	1.52e-17	7	10465392	10467837	hypothetical protein
Csa_3G258110	-2.5	593.1	104.95	6.98	5.33e-11	3	15988242	15989197	hypothetical protein
Csa_3G331330	2.5	222.7	1259.72	-7.13	1.95e-11	3	17798949	17799165	hypothetical protein
Csa_2G415550	-2.5	309.5	54.84	7.38	3.3e-12	2	21352631	21353011	hypothetical protein
Csa_3G146520	2.5	54.9	310.2	-7.37	3.6e-12	3	9832986	9833498	hypothetical protein
Csa_5G383850	2.5	4766.8	26855.3	-9.43	1.8e-19	5	14187506	14188650	Nitrate reductase [NADH]
Csa_4G038760	-2.5	82.5	14.57	4.48	5.57e-05	4	3296230	3297352	hypothetical protein
Csa_4G286400	2.5	46.7	261.4	-6.89	9.91e-11	4	11083458	11085773	hypothetical protein
Csa_7G405830	2.5	197.7	1109.01	-7.71	2.89e-13	7	15505685	15507605	hypothetical protein
Csa_6G123990	-2.5	89	15.92	4.65	2.56e-05	6	8488099	8489830	hypothetical protein
Csa_6G505910	2.5	1110	6229.7	-10.12	2.59e-22	6	25790433	25791040	hypothetical protein
Csa_4G290160	2.5	10.7	59.67	-4.08	0.000284	4	11250186	11250505	hypothetical protein
Csa_5G623360	-2.5	155	27.56	4.76	1.58e-05	5	24766009	24766481	hypothetical protein
Csa_5G604150	2.5	17.3	96.34	-4.97	5.88e-06	5	22405007	22405245	Thioredoxin h
Csa_2G382650	2.5	38.6	214.6	-5.95	3.47e-08	2	19860686	19861174	probable WRKY transcription factor 40-like
Csa_1G008570	2.5	135	755.67	-8.66	1.58e-16	1	1368140	1368770	Hypersensitive-induced response protein
Csa_5G139100	2.5	98.3	552.49	-7.21	1.1e-11	5	3399981	3400856	hypothetical protein
Csa_1G004040	2.5	25.5	142.58	-5.81	7.86e-08	1	612649	613677	Cytochrome P450
Csa_5G167090	2.5	13	72.67	-4.41	7.3e-05	5	6476044	6477359	hypothetical protein
Csa_1G020890	-2.5	60.3	10.8	4.2	0.000171	1	2221849	2222877	hypothetical protein
Csa_1G597180	-2.5	696.7	124.93	8.01	2.99e-14	1	22687489	22687802	hypothetical protein
Csa_3G776970	2.5	738.9	4108.78	-8.97	1.13e-17	3	29824329	29824848	hypothetical protein
Csa_1G046830	2.5	550.3	3052.33	-9.63	2.85e-20	1	5471901	5475020	hypothetical protein
Csa_2G000100	2.5	146.9	815.24	-8.63	2.06e-16	2	88263	88649	hypothetical protein
Csa_3G824170	2.5	150.2	832.76	-8.78	5.84e-17	3	32488073	32488506	hypothetical protein
Csa_1G025020	2.5	6926.5	38386.6	-9.28	6.79e-19	1	2661928	2662918	hypothetical protein
Csa_2G354980	-2.5	986.3	178.12	7.46	1.84e-12	2	16649536	16649940	hypothetical protein
Csa_3G151400	-2.5	216.9	39.09	6.26	5.6e-09	3	10385648	10387202	hypothetical protein
Csa_4G097650	2.5	806.2	4460.73	-8.7	1.15e-16	4	6379877	6381345	WD-repeat protein
Csa_6G006720	2.5	455.1	2515.69	-9.45	1.57e-19	6	529587	531366	hypothetical protein
Csa_6G319780	-2.5	59.3	10.72	3.77	0.000886	6	15081478	15083078	hypothetical protein
Csa_2G020860	2.5	34.8	192.62	-6.38	2.69e-09	2	2461703	2462131	hypothetical protein
Csa_3G710780	-2.5	35738.2	6479.93	8.8	4.6e-17	3	26889276	26889931	hypothetical protein
Csa_6G445740	2.5	85.1	468.65	-7.85	1.01e-13	6	20836416	20837738	phenylalanine ammonia-lyase
Csa_3G597290	2.5	133.1	732.14	-7.64	4.91e-13	3	22898099	22898746	hypothetical protein
Csa_2G432230	-2.5	70.3	12.85	4.18	0.000186	2	22555637	22556300	hypothetical protein
Csa_6G364115	2.5	80.6	444.04	-7.44	2.25e-12	6	16490664	16490906	hypothetical protein
Csa_5G603920	2.5	91.3	499.89	-6.37	2.85e-09	5	22268432	22270456	hypothetical protein
Csa_6G538620	2.5	43.5	238.35	-6.67	4.33e-10	6	28952252	28952380	hypothetical protein
Csa_4G006220	2.5	16.3	88.65	-4.67	2.33e-05	4	990683	991152	hypothetical protein
Csa_6G000670	2.5	36.8	200.06	-6.14	1.12e-08	6	129103	130345	hypothetical protein
Csa_6G492310	2.4	290.8	1590.81	-6.34	3.37e-09	6	23735952	23737410	В probable indole-3-acetic acid-amido synthetase GH3.1
Csa_2G348990	-2.4	163.8	30.09	5.9	4.55e-08	2	15790664	15791278	hypothetical protein
Csa_4G314460	-2.4	1319.8	242.29	9.02	7.09e-18	4	13115402	13116608	Patellin-6
Csa_3G889770	2.4	437.4	2382.76	-7.89	7.53e-14	3	37771275	37772216	hypothetical protein
Csa_3G183340	2.4	25.9	140.2	-5.69	1.5e-07	3	12776201	12777767	hypothetical protein
Csa_4G647490	-2.4	2658.4	488.02	9.37	3.15e-19	4	22179128	22179648	hypothetical protein
Csa_4G026920	2.4	395.9	2155.99	-8.25	4.53e-15	4	2899145	2899606	hypothetical protein
Csa_5G148570	2.4	57.6	315.4	-6.71	3.16e-10	5	4298023	4298982	hypothetical protein
Csa_1G439830	-2.4	145.6	26.72	5.41	6.52e-07	1	16165309	16165737	hypothetical protein
Csa_7G253820	2.4	28.3	153.1	-5.02	4.71e-06	7	9209544	9210881	hypothetical protein
Csa_6G080330	2.4	22.2	121.36	-5.19	1.99e-06	6	5457127	5458036	hypothetical protein
Csa_5G410750	-2.4	58.5	10.76	3.92	0.000514	5	14876289	14876438	hypothetical protein
Csa_5G156130	2.4	56.8	307.51	-6.71	3.22e-10	5	5414968	5417402	hypothetical protein
Csa_6G525680	2.4	145	786.49	-8.44	9.98e-16	6	28602282	28603095	hypothetical protein
Csa_2G348220	-2.4	254.8	47.04	6.25	6.06e-09	2	15638882	15639749	hypothetical protein
Csa_6G003390	2.4	47.8	257.05	-5.95	3.56e-08	6	302691	303097	hypothetical protein
Csa_1G008470	-2.4	1344.5	247.77	8.5	5.85e-16	1	1295627	1296125	hypothetical protein
Csa_1G616240	2.4	13.3	72.67	-4.33	0.000104	1	24348420	24349194	glucan endo-1.3-beta-glucosidase
Csa_2G416080	-2.4	5102.9	940.94	9.29	6.67e-19	2	21393537	21395208	Oligopeptide transporter
Csa_5G346550	2.4	443.2	2397.93	-9.04	6.04e-18	5	13323138	13323149	hypothetical protein
Csa_6G006850	2.4	363.5	1970.45	-7.71	2.89e-13	6	619525	622218	hypothetical protein
Csa_7G405950	-2.4	286.8	52.97	6.89	9.8e-11	7	15577895	15578639	hypothetical protein
Csa_4G279910	2.4	42.8	233.37	-6.11	1.38e-08	4	10819123	10819589	hypothetical protein
Csa_1G005690	2.4	731	3942.53	-9.28	7.29e-19	1	1126435	1126651	hypothetical protein
Csa_2G249270	2.4	740.1	3989.61	-9.78	7.07e-21	2	12161867	12162192	hypothetical protein
Csa_3G822460	2.4	30.5	164.29	-6.03	2.17e-08	3	32334373	32336484	hypothetical protein
Csa_4G007640	2.4	330.1	1776.64	-8.83	3.85e-17	4	1277930	1278414	hypothetical protein
Csa_3G710765	2.4	23.7	126.91	-5.52	3.78e-07	3	26882445	26882665	hypothetical protein
Csa_2G000960	-2.4	114.3	21.34	5.15	2.51e-06	2	538008	538902	hypothetical protein
Csa_5G141070	-2.4	1544.8	287.38	8.17	8.43e-15	5	3903505	3903966	hypothetical protein
Csa_3G124990	-2.4	235.4	43.7	5.71	1.33e-07	3	7595601	7595750	hypothetical protein
Csa_7G049250	-2.4	63.1	11.79	4.08	0.000277	7	3152839	3154302	hypothetical protein
Csa_4G639220	2.4	80.6	432.46	-5.83	6.69e-08	4	21108199	21109606	hypothetical protein
Csa_6G501350	2.4	19.8	106.57	-4.91	7.81e-06	6	25129615	25130229	hypothetical protein
Csa_6G417895	-2.4	229.8	42.98	6.58	7.66e-10	6	19264818	19266258	hypothetical protein
Csa_3G727990	2.4	442.2	2362.07	-7.48	1.63e-12	3	27179819	27180555	probable WRKY transcription factor 70-like
Csa_3G895090	-2.4	474.4	88.92	7.37	3.55e-12	3	38482131	38482752	hypothetical protein
Csa_6G426970	-2.4	65.3	12.26	4.07	0.000296	6	20157476	20158203	hypothetical protein
Csa_4G054290	2.4	66.2	353.72	-7.21	1.16e-11	4	4538063	4538758	hypothetical protein
Csa_4G064080	-2.4	1034.2	194.53	8.24	4.91e-15	4	5184426	5184698	UPF0497 membrane protein f16
Csa_7G451370	2.4	341	1813.05	-8.66	1.52e-16	7	18798379	18799187	hypothetical protein
Csa_3G198490	-2.4	6292.5	1184.81	6.98	5.54e-11	3	13607809	13608153	hypothetical protein
Csa_1G572950	-2.4	2113.9	398.47	6.37	2.77e-09	1	21338693	21339005	Histone H2A
Csa_4G022330	-2.4	159.2	30.09	5.49	4.3e-07	4	2415450	2416952	hypothetical protein
Csa_1G522010	-2.4	422.6	79.69	7.57	8.3e-13	1	18095885	18096197	hypothetical protein
Csa_4G644680	2.4	13	69.01	-4.06	0.0003	4	21689818	21690663	hypothetical protein
Csa_3G405510	2.4	2396.3	12679.5	-8.32	2.67e-15	3	19556627	19558832	Similar to Chitin-inducible gibberellin-responsive protein [Source: Projected from Oryza sativa (Os07g0545800)]
Csa_3G135000	2.4	22.9	121.28	-5.21	1.85e-06	3	9127506	9128156	hypothetical protein
Csa_5G168940	2.4	10.5	55.5	-3.96	0.000441	5	6686290	6686910	hypothetical protein
Csa_3G101810	-2.4	29829.6	5665.56	8.75	7.51e-17	3	5110355	5111172	hypothetical protein
Csa_1G008530	-2.4	660.8	125.33	7.52	1.2e-12	1	1341937	1342194	hypothetical protein
Csa_5G146310	-2.4	2088.5	397.48	8.92	1.74e-17	5	4071694	4073010	hypothetical protein
Csa_1G046890	-2.4	86	16.47	4.4	7.61e-05	1	5499580	5500005	Similar to OSIGBa0116M22.9 protein [Source: Projected from Oryza sativa (Os04g0479000)]
Csa_1G294030	2.4	39.1	205.29	-6.35	3.22e-09	1	13324800	13325744	hypothetical protein
Csa_6G501230	-2.4	29222	5566.16	7.01	4.41e-11	6	25079399	25079828	hypothetical protein
Csa_6G011640	-2.4	93.4	17.9	4.69	2.22e-05	6	1231589	1231835	hypothetical protein
Csa_4G420150	2.4	512.3	2682.08	-9.09	3.89e-18	4	15821883	15822383	hypothetical protein
Csa_2G006100	-2.4	137.1	26.32	5.45	5.34e-07	2	1081918	1082510	Protein kinase PINOID 2 [Source:Projected from Arabidopsis thaliana (AT2G26700) UniProtKB/Swiss-Prot%3BAcc:Q64FQ2]
Csa_6G500400	2.4	16.6	85.48	-4.47	5.75e-05	6	24888629	24888957	hypothetical protein
Csa_5G180860	2.4	10.3	52.97	-3.78	0.000874	5	7908132	7908926	hypothetical protein
Csa_1G397120	2.4	252.7	1317.62	-8.75	7.62e-17	1	14738786	14739236	hypothetical protein
Csa_6G447060	-2.4	999.4	191.63	8.31	2.82e-15	6	21035858	21036557	hypothetical protein
Csa_6G138120	-2.4	299.5	57.58	6.1	1.43e-08	6	9710089	9710796	hypothetical protein
Csa_6G075180	-2.4	1585	304.1	7.99	3.5e-14	6	5021969	5023249	Transcription factor TCP9 [Source:Projected from Arabidopsis thaliana (AT2G45680) UniProtKB/Swiss-Prot%3BAcc:O64647]
Csa_4G000630	-2.4	56	10.69	3.8	0.000798	4	87570	88546	hypothetical protein
Csa_2G138200	-2.4	202	38.84	5.19	2e-06	2	8513466	8513552	hypothetical protein
Csa_3G183970	2.4	25.8	133.88	-4.99	5.34e-06	3	12878692	12879458	hypothetical protein
Csa_1G038320	-2.4	7894.1	1516.64	8.25	4.51e-15	1	3615728	3616350	hypothetical protein
Csa_4G296200	-2.4	56.2	10.84	3.75	0.000949	4	12023398	12023475	hypothetical protein
Csa_2G348180	-2.4	87.1	16.8	4.46	6.06e-05	2	15586496	15589780	hypothetical protein
Csa_6G398200	2.4	316.7	1642.69	-8.17	8.56e-15	6	17695130	17696235	hypothetical protein
Csa_7G063950	2.4	106.4	551.68	-7.6	6.61e-13	7	3747592	3747644	hypothetical protein
Csa_5G207960	-2.4	16631.2	3211.04	8.34	2.17e-15	5	9237141	9237875	Omega-3 fatty acid desaturase
Csa_4G303180	2.4	34.2	175.97	-5.75	1.08e-07	4	12348331	12349298	hypothetical protein
Csa_3G848150	-2.4	3502	676.85	9.01	7.82e-18	3	34550995	34551901	hypothetical protein
Csa_7G211090	-2.4	428.4	82.64	5.92	4.1e-08	7	7543623	7544712	hypothetical protein
Csa_3G702070	2.4	516.1	2668.6	-9.09	3.82e-18	3	26618425	26619286	hypothetical protein
Csa_2G277660	2.4	45.8	236.18	-6.57	8.05e-10	2	13272345	13272445	hypothetical protein
Csa_4G047370	-2.4	680.5	131.67	8.04	2.38e-14	4	3729549	3730175	hypothetical protein
Csa_3G414060	2.4	86.8	447.61	-5.87	5.39e-08	3	19683613	19684256	Photosynthetic NDH subunit of lumenal location 3%2C chloroplastic [Source:Projected from Arabidopsis thaliana (AT3G01440) UniProtKB/Swiss-Prot%3BAcc:Q9SGH4]
Csa_3G730910	2.4	21.4	109.57	-5.01	4.94e-06	3	27403916	27405718	hypothetical protein
Csa_4G639890	-2.4	53.2	10.4	3.63	0.00147	4	21237759	21238086	hypothetical protein
Csa_4G631560	-2.4	139.5	27.16	5.56	2.92e-07	4	20632494	20633405	hypothetical protein
Csa_7G342770	-2.4	1091.9	212.57	8.53	4.7e-16	7	12384863	12386289	hypothetical protein
Csa_3G099670	-2.4	65.9	12.89	4.15	0.000213	3	4957822	4957839	hypothetical protein
Csa_3G848310	-2.4	14345.7	2796.63	8.2	6.97e-15	3	34725047	34725652	Beta-galactosidase 1 [Source:Projected from Arabidopsis thaliana (AT3G13750) UniProtKB/Swiss-Prot%3BAcc:Q9SCW1]
Csa_3G645980	2.4	15.8	80.37	-3.86	0.000654	3	25394732	25395037	hypothetical protein
Csa_6G521030	2.4	21.5	109.31	-4.87	9.34e-06	6	27861138	27861328	hypothetical protein
Csa_5G606570	2.4	121.1	619.33	-7.8	1.46e-13	5	22932896	22933193	hypothetical protein
Csa_1G042190	-2.4	128.1	25.07	4.63	2.79e-05	1	4138867	4139046	hypothetical protein
Csa_6G500470	2.4	605.9	3102	-9.11	3.28e-18	6	24922490	24924788	hypothetical protein
Csa_5G644020	-2.4	11362.4	2220.97	7.87	8.64e-14	5	27030738	27031184	hypothetical protein
Csa_3G778430	-2.4	52.2	10.14	3.5	0.00227	3	30104463	30104806	Cytokinin riboside 5'-monophosphate phosphoribohydrolase LOG7 [Source:Projected from Arabidopsis thaliana (AT5G06300) UniProtKB/Swiss-Prot%3BAcc:Q8GW29]
Csa_2G298310	-2.4	4284.4	837.73	8.92	1.66e-17	2	14300710	14301201	hypothetical protein
Csa_2G382660	2.4	29.6	150.5	-5.37	7.89e-07	2	19869152	19869376	probable WRKY transcription factor 60
Csa_6G507450	-2.4	479.9	94.04	7.44	2.15e-12	6	26058835	26059046	hypothetical protein
Csa_1G042480	2.4	66.6	340.8	-7.13	1.91e-11	1	4335108	4335917	hypothetical protein
Csa_1G420610	2.4	222.1	1133.03	-8.04	2.49e-14	1	15246913	15247425	hypothetical protein
Csa_6G421760	2.3	223.3	1134.65	-8.68	1.27e-16	6	19515139	19515508	hypothetical protein
Csa_1G059190	-2.3	151.1	29.76	5.63	2.09e-07	1	6455548	6455696	hypothetical protein
Csa_4G012380	2.3	41.7	209.29	-4.74	1.75e-05	4	1846096	1846141	hypothetical protein
Csa_4G001830	2.3	175.8	889.45	-6.97	5.83e-11	4	472275	472531	hypothetical protein
Csa_6G511610	2.3	54.7	277.46	-6.58	7.66e-10	6	26362598	26362688	hypothetical protein
Csa_3G825040	-2.3	2581.1	510.14	8.47	7.7e-16	3	32676298	32676315	hypothetical protein
Csa_4G280500	-2.3	6781.7	1340.84	9.26	8.65e-19	4	10872006	10873318	hypothetical protein
Csa_7G029430	-2.3	114.2	22.58	4.91	7.83e-06	7	1567982	1568883	hypothetical protein
Csa_5G146930	2.3	2280	11530.9	-9.53	6.99e-20	5	4160721	4161330	hypothetical protein
Csa_5G407080	2.3	171.3	866.52	-6.87	1.12e-10	5	14623669	14623999	Heavy metal-associated isoprenylated plant protein 24 [Source:Projected from Arabidopsis thaliana (AT4G08570) UniProtKB/Swiss-Prot%3BAcc:O81464]
Csa_4G293330	2.3	131.4	663.86	-8.02	2.77e-14	4	11710386	11711034	hypothetical protein
Csa_5G550230	2.3	114.9	579.71	-7.66	4.28e-13	5	19498199	19500774	hypothetical protein
Csa_4G286950	-2.3	85.1	16.99	4.2	0.000178	4	11112548	11112736	hypothetical protein
Csa_6G512860	-2.3	57.5	11.46	3.9	0.000555	6	26480216	26481193	hypothetical protein
Csa_7G066240	2.3	55.8	283.1	-5.7	1.37e-07	7	4000669	4001408	Cystatin domain containing protein
Csa_5G643880	2.3	226.3	1140.34	-6.68	3.84e-10	5	26950683	26953338	hypothetical protein
Csa_6G490160	2.3	22.7	115.17	-4.82	1.22e-05	6	23262990	23263061	hypothetical protein
Csa_2G378540	2.3	27.9	138.76	-5.02	4.58e-06	2	19128917	19128976	hypothetical protein
Csa_2G162150	2.3	16.1	80.5	-4.54	4.32e-05	2	9293633	9297441	hypothetical protein
Csa_5G602730	2.3	30.1	150.98	-5.03	4.53e-06	5	22167868	22168180	Nodulin MtN21 family protein
Csa_6G108440	-2.3	183.8	36.6	2.26	0.0666	6	7196052	7196704	hypothetical protein
Csa_4G025120	2.3	71.2	356.26	-7.03	3.8e-11	4	2707011	2707840	hypothetical protein
Csa_1G050470	2.3	792	3972.07	-8.73	8.79e-17	1	5932671	5936115	hypothetical protein
Csa_4G046610	-2.3	897.5	179.16	7.99	3.5e-14	4	3594861	3595070	hypothetical protein
Csa_5G168930	2.3	15.1	74.71	-4.1	0.000259	5	6685602	6685938	hypothetical protein
Csa_3G042390	2.3	339.3	1699.65	-6.83	1.46e-10	3	2990805	2991523	hypothetical protein
Csa_6G491670	-2.3	143	28.7	5.14	2.57e-06	6	23634686	23634793	hypothetical protein
Csa_4G038810	-2.3	771.4	154.32	7.6	6.79e-13	4	3322684	3323386	hypothetical protein
Csa_2G060430	-2.3	138.8	27.67	4.91	7.98e-06	2	4724023	4724038	hypothetical protein
Csa_3G840400	-2.3	401.3	80.53	6.97	5.77e-11	3	33759277	33759777	hypothetical protein
Csa_5G182050	-2.3	209.6	41.87	5.61	2.33e-07	5	8087700	8087992	hypothetical protein
Csa_2G372810	2.3	361.9	1803.85	-8.43	1.03e-15	2	18585872	18586453	Inositol-tetrakisphosphate 1-kinase 3 [Source:Projected from Arabidopsis thaliana (AT4G08170) UniProtKB/Swiss-Prot%3BAcc:Q9SUG3]
Csa_2G172510	2.3	178.1	888.15	-8.31	2.77e-15	2	9818542	9818723	hypothetical protein
Csa_4G378260	2.3	122	605.55	-6.32	3.91e-09	4	15166732	15167119	hypothetical protein
Csa_5G148550	2.3	84.8	421.21	-7.32	5.27e-12	5	4287759	4288136	hypothetical protein
Csa_5G606310	-2.3	3132.3	630.47	8.17	8.94e-15	5	22788460	22788704	hypothetical protein
Csa_6G111930	2.3	30.6	152.06	-5.66	1.72e-07	6	7670399	7671493	hypothetical protein
Csa_1G024900	-2.3	731.1	146.92	6.88	1.04e-10	1	2593167	2593466	hypothetical protein
Csa_2G070220	2.3	343.2	1702.42	-7.92	6.03e-14	2	5345826	5346862	hypothetical protein
Csa_5G571570	2.3	576.2	2862.3	-7.98	3.98e-14	5	19995399	19995680	dnaJ homolog subfamily B member 6-like
Csa_7G073380	2.3	999.2	4957.46	-7.59	7.37e-13	7	4831575	4832220	hypothetical protein
Csa_4G051570	2.3	10.8	54.07	-3.77	0.000882	4	4328607	4329128	hypothetical protein
Csa_5G645160	-2.3	610.2	123.21	6.32	3.92e-09	5	27208570	27210352	hypothetical protein
Csa_1G604080	-2.3	447.9	90.63	7.47	1.79e-12	1	23550881	23551178	hypothetical protein
Csa_2G346080	2.3	55.2	272	-6.15	1.04e-08	2	15505379	15505716	hypothetical protein
Csa_7G343300	2.3	61.6	303.53	-6.85	1.33e-10	7	12431628	12431775	RPM1 interacting protein 4 [Source:Projected from Arabidopsis thaliana (AT3G25070) UniProtKB/TrEMBL%3BAcc:A0A1I9LMJ4]
Csa_2G404770	2.3	38	186.28	-5.93	4e-08	2	20773160	20774316	hypothetical protein
Csa_1G574900	2.3	16.6	81.6	-4.51	4.89e-05	1	21687858	21688515	hypothetical protein
Csa_5G622510	2.3	18.6	92.32	-4.57	3.64e-05	5	24549897	24550118	Pullulanase 1%2C chloroplastic [Source:Projected from Arabidopsis thaliana (AT5G04360) UniProtKB/Swiss-Prot%3BAcc:Q8GTR4]
Csa_1G002900	-2.3	4945.6	1006.14	9.32	4.74e-19	1	540813	541237	hypothetical protein
Csa_5G273950	-2.3	60.7	12.41	3.99	0.000396	5	11576278	11576585	hypothetical protein
Csa_2G193320	2.3	56.5	276.18	-5.1	3.19e-06	2	10329144	10329575	Transcription factor bHLH92 [Source:Projected from Arabidopsis thaliana (AT5G43650) UniProtKB/Swiss-Prot%3BAcc:Q9FIX5]
Csa_3G731050	-2.3	157.1	32.03	5.7	1.44e-07	3	27481762	27482543	hypothetical protein
Csa_2G445270	2.3	28.2	137.83	-5.35	8.92e-07	2	23150225	23150412	hypothetical protein
Csa_3G149360	-2.3	1038.6	212.18	8.12	1.24e-14	3	10008718	10011812	Leucine rich repeat-containing protein
Csa_5G162040	2.3	71.2	348.61	-6.81	1.69e-10	5	6133345	6133668	hypothetical protein
Csa_6G492250	2.3	18.3	89.65	-4.62	3.01e-05	6	23709048	23709938	hypothetical protein
Csa_4G652110	-2.3	138.8	28.33	5.2	1.91e-06	4	22697189	22697946	hypothetical protein
Csa_3G829010	2.3	56.1	272.46	-6.33	3.68e-09	3	33069590	33070719	hypothetical protein
Csa_5G567300	-2.3	673.3	138.1	6.78	2.08e-10	5	19713437	19713643	hypothetical protein
Csa_6G237600	-2.3	4291.2	882.62	9.08	4.11e-18	6	13470345	13471778	Basic 7S globulin 2 small subunit
Csa_5G155590	2.3	435	2113.38	-8.89	2.15e-17	5	5362956	5363298	hypothetical protein
Csa_6G484580	-2.3	2022.7	416.54	7.33	4.98e-12	6	22413893	22414759	RING-H2 zinc finger protein
Csa_6G084580	-2.3	1277.1	263.18	6.39	2.52e-09	6	5633165	5634034	hypothetical protein
Csa_6G009470	2.3	42.8	208.12	-5.9	4.72e-08	6	1061511	1061663	hypothetical protein
Csa_4G246910	2.3	12.4	60.33	-3.81	0.000786	4	10242180	10242613	hypothetical protein
Csa_2G004710	2.3	1607	7780.85	-8.46	8.63e-16	2	771768	771901	hypothetical protein
Csa_2G351740	-2.3	992.5	205.23	7.68	3.61e-13	2	16197370	16197690	hypothetical protein
Csa_6G135450	-2.3	81.5	16.99	4.26	0.000136	6	9461587	9461941	hypothetical protein
Csa_3G303640	-2.3	303.8	62.77	5.78	8.86e-08	3	17222456	17223767	hypothetical protein
Csa_5G149870	2.3	12.4	59.96	-3.92	0.000512	5	4507489	4507817	hypothetical protein
Csa_4G050270	-2.3	98.9	20.39	4.35	9.53e-05	4	4080925	4081140	hypothetical protein
Csa_4G642520	2.3	1724.9	8304.68	-7.55	9.6e-13	4	21590974	21591150	Calcium-transporting ATPase [Source:Projected from Arabidopsis thaliana (AT1G27770) UniProtKB/TrEMBL%3BAcc:A0A178WD16]
Csa_7G162550	2.3	212.2	1019.5	-7.7	3.14e-13	7	6401501	6402063	hypothetical protein
Csa_1G707110	2.3	68.9	331.68	-6.06	1.82e-08	1	28740491	28741169	hypothetical protein
Csa_3G651750	2.3	122.7	589.15	-7.44	2.11e-12	3	25660448	25660840	hypothetical protein
Csa_7G336480	-2.3	2426.6	505.17	6.76	2.33e-10	7	11952541	11953136	hypothetical protein
Csa_3G727960	2.3	3104.3	14909.8	-9.11	3.28e-18	3	27158863	27160323	Calcium binding protein/cast
Csa_2G378530	2.3	24.7	118.16	-5.09	3.32e-06	2	19122088	19122138	hypothetical protein
Csa_3G172375	2.3	121.6	584.06	-7.42	2.54e-12	3	11522447	11523002	Csf-2 protein
Csa_6G188010	2.3	218.3	1047.39	-8.26	4.18e-15	6	12178614	12180544	hypothetical protein
Csa_4G665120	2.3	1860.7	8926.6	-8.28	3.56e-15	4	23229525	23230924	hypothetical protein
Csa_3G154330	-2.3	183.8	38.25	5.79	8.66e-08	3	10726663	10727050	hypothetical protein
Csa_2G353490	2.3	279.4	1340.38	-8.33	2.32e-15	2	16368867	16369970	hypothetical protein
Csa_6G495120	-2.3	56.9	11.93	3.73	0.00102	6	23999460	24001117	hypothetical protein
Csa_7G065180	-2.3	1468.6	306.45	8.09	1.66e-14	7	3930497	3933920	hypothetical protein
Csa_4G438540	-2.3	160	33.42	5.33	1.02e-06	4	16637131	16637253	hypothetical protein
Csa_4G046770	2.3	15.7	73.87	-3.97	0.00043	4	3669982	3670240	hypothetical protein
Csa_6G169310	2.3	49.3	237.21	-5.87	5.5e-08	6	11452510	11452728	hypothetical protein
Csa_3G779020	2.3	896.5	4288.17	-7.08	2.76e-11	3	30173021	30173689	hypothetical protein
Csa_1G049460	-2.3	64068	13401.8	7.86	9.96e-14	1	5653037	5653299	Protein binding protein
Csa_2G021750	-2.3	74.6	15.56	3.96	0.000437	2	2693159	2693546	hypothetical protein
Csa_5G412250	-2.3	310.2	64.97	6.4	2.39e-09	5	14900652	14901110	hypothetical protein
Csa_3G710790	-2.3	50846.6	10654.8	8.54	4.42e-16	3	26898231	26898835	Chaperone protein dnaJ 8
Csa_1G587990	-2.3	7995.1	1676.82	8.92	1.74e-17	1	22157470	22157547	hypothetical protein
Csa_1G638510	2.3	32.5	154.01	-5.43	5.82e-07	1	25537217	25539175	hypothetical protein
Csa_1G005700	2.3	110.7	526.68	-7.5	1.38e-12	1	1127072	1127140	hypothetical protein
Csa_3G119710	2.3	36.5	173.73	-5.75	1.08e-07	3	6856906	6858631	Hydroquinone glucosyltransferase
Csa_3G017030	2.2	163.4	777.61	-7.89	7.65e-14	3	1614847	1615887	hypothetical protein
Csa_5G623750	2.2	421.6	2004.57	-8.76	6.74e-17	5	24985934	24987265	hypothetical protein
Csa_7G074970	-2.2	6240.1	1313.82	8.43	1.04e-15	7	5177123	5177694	hypothetical protein
Csa_7G029930	2.2	499.9	2374.18	-8.81	4.52e-17	7	1579259	1580540	hypothetical protein
Csa_2G369820	-2.2	159.2	33.6	5.29	1.23e-06	2	18109761	18110676	hypothetical protein
Csa_2G101100	-2.2	164.1	34.67	4.34	9.77e-05	2	7591157	7591549	hypothetical protein
Csa_3G883010	-2.2	110.2	23.21	4.98	5.76e-06	3	37527713	37528920	hypothetical protein
Csa_3G732400	2.2	60.1	285.13	-6.55	9.07e-10	3	27689870	27690973	hypothetical protein
Csa_1G505940	2.2	41.5	195.55	-5.64	1.97e-07	1	17921794	17923020	hypothetical protein
Csa_1G470390	-2.2	535.9	112.84	6.7	3.58e-10	1	16970827	16971429	hypothetical protein
Csa_3G826640	2.2	43.5	206.39	-5.92	4.2e-08	3	32760906	32761143	hypothetical protein
Csa_1G073900	-2.2	21637.7	4581.41	8.66	1.53e-16	1	7619541	7620046	hypothetical protein
Csa_7G012400	-2.2	450	95.47	6.23	6.7e-09	7	745123	745491	hypothetical protein
Csa_2G359970	-2.2	310.3	66.05	5.66	1.7e-07	2	16955788	16957077	hypothetical protein
Csa_6G491020	-2.2	1279.8	271.73	7.97	4.2e-14	6	23536621	23537494	hypothetical protein
Csa_2G249810	2.2	41.3	195.76	-5.3	1.13e-06	2	12196014	12196235	hypothetical protein
Csa_5G606490	-2.2	229.4	48.91	4.72	1.91e-05	5	22893697	22893877	hypothetical protein
Csa_5G168950	2.2	12.5	59.46	-3.48	0.0024	5	6689422	6689706	hypothetical protein
Csa_3G098040	2.2	114.6	535.81	-6.73	2.87e-10	3	4848131	4848515	hypothetical protein
Csa_2G349600	-2.2	69.3	14.71	4.08	0.000278	2	15841602	15842124	hypothetical protein
Csa_2G382780	-2.2	6151.3	1312.05	7.7	3.3e-13	2	19935413	19936406	hypothetical protein
Csa_6G140830	2.2	20.4	94.08	-4.24	0.000147	6	9978921	9979360	hypothetical protein
Csa_5G026190	2.2	702.9	3292.17	-8.35	2.03e-15	5	937826	938088	hypothetical protein
Csa_4G627210	-2.2	7440.5	1589.69	8.21	6.07e-15	4	20318562	20319268	hypothetical protein
Csa_3G698470	2.2	434.1	2031.46	-8.67	1.38e-16	3	26540841	26541667	SMG1 [Source:Projected from Arabidopsis thaliana (AT5G47960) UniProtKB/TrEMBL%3BAcc:A0A178UQI5]
Csa_1G523610	2.2	2158	10084.8	-8.96	1.25e-17	1	18204982	18207499	hypothetical protein
Csa_3G814390	2.2	40.5	189.96	-5.67	1.7e-07	3	31449876	31452287	hypothetical protein
Csa_4G628890	2.2	48.7	227.02	-6.15	1.04e-08	4	20483041	20483813	hypothetical protein
Csa_7G239600	-2.2	56.8	12.15	3.55	0.00192	7	8822662	8822670	CYCB3 [Source:Projected from Arabidopsis thaliana (AT1G16330) UniProtKB/TrEMBL%3BAcc:A0A178W969]
Csa_3G099590	2.2	505.2	2350.09	-7.81	1.4e-13	3	4897181	4897765	hypothetical protein
Csa_6G516650	2.2	16.1	73.69	-4.03	0.000345	6	26853844	26854019	hypothetical protein
Csa_2G174670	2.2	20.7	95.95	-4.64	2.75e-05	2	9998396	9998587	hypothetical protein
Csa_3G732610	2.2	142.6	661.02	-7.03	4.02e-11	3	27785140	27785838	hypothetical protein
Csa_7G433380	-2.2	4784.5	1032.01	7.74	2.46e-13	7	17408771	17409422	hypothetical protein
Csa_1G073810	-2.2	277.7	59.96	6.22	6.99e-09	1	7558031	7560601	hypothetical protein
Csa_3G697970	2.2	61.6	286.15	-5.66	1.78e-07	3	26527139	26528765	Leucine rich repeat protein
Csa_4G000560	-2.2	1059.7	228.85	7.27	7.3e-12	4	43426	43979	hypothetical protein
Csa_6G133770	2.2	185.7	857.85	-7.46	1.86e-12	6	9244652	9245770	ethylene-responsive transcription factor ERF069
Csa_2G160620	-2.2	85.2	18.3	3.72	0.00105	2	9242639	9244360	9-cis-epoxycarotenoid dioxygenase NCED6%2C chloroplastic [Source:Projected from Arabidopsis thaliana (AT3G24220) UniProtKB/Swiss-Prot%3BAcc:Q9LRM7]
Csa_1G046040	2.2	42.2	195.44	-5.83	7e-08	1	5273990	5274430	hypothetical protein
Csa_5G219390	2.2	105.1	484.97	-7.19	1.33e-11	5	9910221	9910393	hypothetical protein
Csa_4G293320	-2.2	124.7	27.09	4.71	1.98e-05	4	11707405	11707888	Kinesin-like protein KIN-5B [Source:Projected from Arabidopsis thaliana (AT2G37420) UniProtKB/Swiss-Prot%3BAcc:Q0WQJ7]
Csa_6G127320	2.2	182.8	842.26	-7.6	6.7e-13	6	8779522	8780082	hypothetical protein
ENSRNA049989979	-2.2	8209.5	1785.56	7.47	1.7e-12	3	21393142	21394826	Eukaryotic small subunit ribosomal RNA
Csa_3G116720	2.2	234	1074.7	-7.79	1.7e-13	3	6253335	6253954	Ethylene-responsive transcription factor 13 [Source:Projected from Arabidopsis thaliana (AT2G44840) UniProtKB/Swiss-Prot%3BAcc:Q8L9K1]
Csa_1G173160	2.2	10.6	48.65	-3.49	0.00229	1	10763873	10764440	hypothetical protein
Csa_7G448000	2.2	98.3	449.31	-5.82	7.01e-08	7	18189756	18190784	hypothetical protein
Csa_3G183960	2.2	141	647.49	-7.16	1.6e-11	3	12876381	12876605	hypothetical protein
Csa_7G048080	2.2	72.1	331.98	-6.56	8.6e-10	7	3014099	3014656	hypothetical protein
Csa_7G447020	2.2	620.6	2848.36	-5.81	7.48e-08	7	17833518	17833755	hypothetical protein
Csa_6G000140	2.2	1139.1	5226.47	-8.32	2.6e-15	6	80473	81654	hypothetical protein
Csa_2G258760	2.2	161.9	743.38	-6.51	1.16e-09	2	12582410	12582982	hypothetical protein
Csa_3G826690	2.2	89.1	409.11	-5.84	6.48e-08	3	32848495	32848792	Transcription factor MYB30 [Source:Projected from Arabidopsis thaliana (AT3G28910) UniProtKB/Swiss-Prot%3BAcc:Q9SCU7]
Csa_3G734980	-2.2	397	86.83	6.71	3.29e-10	3	28223131	28224674	hypothetical protein
Csa_1G294100	2.2	42.2	192.66	-5.83	6.69e-08	1	13359708	13359950	hypothetical protein
Csa_6G147620	2.2	2977.8	13609.2	-7.45	2.08e-12	6	10262448	10262721	hypothetical protein
Csa_2G431070	2.2	1061.9	4847.41	-7.52	1.19e-12	2	22410872	22412649	hypothetical protein
Csa_4G307960	-2.2	466.7	102.31	7.02	4.27e-11	4	12583981	12586364	hypothetical protein
Csa_1G004280	2.2	44.5	202.43	-5.84	6.54e-08	1	767146	768199	hypothetical protein
Csa_6G160180	2.2	3752.2	17112.8	-7.81	1.4e-13	6	11164168	11165376	Cucumis sativus 1-aminocyclopropane-1-carboxylate oxidase 4
Csa_2G252100	-2.2	54499.4	11959.7	7.29	6.67e-12	2	12482808	12483132	hypothetical protein
Csa_2G368840	-2.2	49.5	10.95	3.36	0.00358	2	17811395	17812220	hypothetical protein
Csa_3G126110	-2.2	49.3	10.84	3.56	0.00185	3	7697014	7697647	AT-hook motif nuclear-localized protein 7 [Source:Projected from Arabidopsis thaliana (AT4G00200) UniProtKB/Swiss-Prot%3BAcc:Q4V3E0]
Csa_4G293130	2.2	95.7	435.88	-7.02	4.17e-11	4	11601840	11602273	hypothetical protein
Csa_6G497350	-2.2	5947.9	1307.39	8.45	9.17e-16	6	24513302	24513496	hypothetical protein
Csa_4G652060	2.2	39.1	177.63	-5.35	8.82e-07	4	22647526	22650502	hypothetical protein
Csa_2G351650	-2.2	154.4	33.97	5.38	7.71e-07	2	16147221	16147493	Glutaredoxin
Csa_3G827270	-2.2	205.1	45.09	4.86	9.93e-06	3	32932270	32932620	Protein C10orf22
Csa_1G441340	2.2	20.9	94.95	-4.57	3.7e-05	1	16208543	16208916	hypothetical protein
Csa_2G015850	-2.2	1727.9	381.1	7.88	8.46e-14	2	2450638	2451077	RBK2 [Source:Projected from Arabidopsis thaliana (AT3G05140) UniProtKB/TrEMBL%3BAcc:A0A384KHI2]
Csa_6G012240	2.2	56.7	258.74	-5.51	3.89e-07	6	1332388	1332401	hypothetical protein
Csa_2G351020	2.2	658	2983.29	-8.26	4.35e-15	2	16065231	16066419	hypothetical protein
Csa_4G334120	2.2	512.9	2320.98	-7.84	1.14e-13	4	13522655	13523520	hypothetical protein
Csa_3G733880	2.2	27.4	122.91	-4.51	4.87e-05	3	27905835	27908289	hypothetical protein
Csa_5G152260	2.2	17.2	77.5	-3.91	0.00053	5	4794160	4794285	hypothetical protein
Csa_2G381800	2.2	598.8	2710.21	-8.31	2.89e-15	2	19624480	19625382	hypothetical protein
Csa_3G610820	-2.2	784.7	173.56	7.49	1.5e-12	3	23710447	23712921	hypothetical protein
Csa_6G075185	-2.2	394.4	87.19	6.73	2.93e-10	6	5023351	5023659	hypothetical protein
Csa_3G119330	2.2	36	163.48	-5.41	6.63e-07	3	6643211	6645182	hypothetical protein
Csa_3G588520	2.2	262.7	1190.8	-6	2.59e-08	3	22560951	22561376	Probable calcium-binding protein CML40 [Source:Projected from Arabidopsis thaliana (AT3G01830) UniProtKB/Swiss-Prot%3BAcc:Q9SGI8]
Csa_1G481200	2.2	4753.2	21478.5	-8.36	1.89e-15	1	17390273	17392507	hypothetical protein
Csa_3G002890	-2.2	3130.8	692.99	2.62	0.0284	3	552617	553515	hypothetical protein
Csa_3G652380	-2.2	67.2	14.94	3.96	0.000449	3	25740207	25740282	hypothetical protein
Csa_5G537000	-2.2	246.7	54.69	5.85	6.07e-08	5	19091687	19091909	hypothetical protein
Csa_3G646510	-2.2	297.7	66.04	6.5	1.24e-09	3	25445479	25445972	hypothetical protein
Csa_6G516740	2.2	235.9	1062.58	-6.84	1.34e-10	6	26886969	26887045	hypothetical protein
Csa_3G008830	2.2	495	2227.93	-7.91	6.42e-14	3	971081	971467	hypothetical protein
Csa_5G604130	2.2	789.1	3550.67	-8.68	1.37e-16	5	22396574	22396992	hypothetical protein
Csa_2G350330	2.2	11.8	53.51	-3.6	0.00162	2	15947967	15948380	hypothetical protein
Csa_1G294020	2.2	445.4	2000.93	-7.65	4.55e-13	1	13323038	13323499	hypothetical protein
Csa_3G850580	2.2	142.7	640.06	-7.12	2.09e-11	3	34971446	34971527	hypothetical protein
Csa_7G322070	2.2	291	1304.86	-8.04	2.48e-14	7	11147606	11149318	Scarecrow-like protein 1 [Source:Projected from Arabidopsis thaliana (AT1G21450) UniProtKB/Swiss-Prot%3BAcc:Q9SDQ3]
Csa_4G377710	2.2	221.3	991.85	-7.4	2.94e-12	4	15113261	15113552	hypothetical protein
Csa_3G857030	-2.2	204.5	45.68	4.91	8.02e-06	3	35841313	35841532	hypothetical protein
Csa_6G338090	2.2	199.1	892.42	-7.65	4.74e-13	6	15439973	15440821	hypothetical protein
Csa_3G611910	2.2	58.7	263.43	-6.07	1.75e-08	3	23828368	23828394	Cytochrome P450
Csa_3G182780	2.2	455.4	2036.66	-6.67	4.26e-10	3	12732830	12734020	hypothetical protein
Csa_4G003670	2.2	9003.3	40277.8	-7.28	7.05e-12	4	676558	677216	Chloroplast protein 12
Csa_1G462030	2.2	53.4	238.3	-6.1	1.43e-08	1	16588225	16588546	AWPM19-like protein
Csa_4G621720	2.2	64.4	288.43	-6.07	1.72e-08	4	19939369	19939392	Cytochrome P450 monooxygenase CYP72A59
Csa_4G663700	2.2	115.5	515.17	-7.07	3.04e-11	4	23046338	23046632	hypothetical protein
Csa_1G152500	2.2	196.5	877.64	-7.76	2.01e-13	1	9912185	9912704	CBS domain-containing protein CBSX1%2C chloroplastic [Source:Projected from Arabidopsis thaliana (AT4G36910) UniProtKB/Swiss-Prot%3BAcc:O23193]
Csa_7G000020	2.2	11.8	53.16	-3.55	0.0019	7	8356	8535	hypothetical protein
Csa_5G492350	2.2	471.2	2097.92	-7.98	4.02e-14	5	17273322	17274139	hypothetical protein
Csa_2G193340	-2.2	342.3	76.87	5.12	2.8e-06	2	10338280	10338522	hypothetical protein
Csa_5G211530	2.2	466.8	2078.7	-8.38	1.6e-15	5	9374793	9374913	hypothetical protein
Csa_5G160170	-2.2	56.9	12.7	3.53	0.00201	5	5834196	5834487	Vacuolar-processing enzyme beta-isozyme [Source:Projected from Arabidopsis thaliana (AT1G62710) UniProtKB/Swiss-Prot%3BAcc:Q39044]
Csa_3G457660	2.2	118.5	527.88	-7.09	2.68e-11	3	20785977	20786796	hypothetical protein
Csa_6G408800	-2.2	2063.1	463.9	8.42	1.13e-15	6	18764393	18765646	hypothetical protein
Csa_5G168920	2.2	56.4	249.63	-5.79	8.54e-08	5	6681904	6682648	hypothetical protein
Csa_1G287020	2.2	7959.2	35326.7	-8.81	4.57e-17	1	13264721	13265200	hypothetical protein
Csa_2G000920	2.1	15	66.52	-3.68	0.00124	2	505352	505952	hypothetical protein
Csa_4G309150	2.1	366	1623.34	-7.7	3.15e-13	4	12762460	12763010	high mobility group B1 [Source:Projected from Arabidopsis thaliana (AT3G51880) TAIR%3BAcc:AT3G51880]
Csa_1G070070	-2.1	63.7	14.42	3.8	0.000794	1	7039450	7039710	hypothetical protein
Csa_6G008570	2.1	40.7	179.62	-5.43	5.87e-07	6	794070	795390	hypothetical protein
Csa_4G652740	2.1	2089.5	9263.17	-6.48	1.38e-09	4	22784247	22784789	hypothetical protein
Csa_2G245420	2.1	92.8	409.89	-6.42	2.05e-09	2	11820047	11820272	hypothetical protein
Csa_6G495860	-2.1	74.2	16.73	4.11	0.000251	6	24143914	24144646	At2g22850 [Source:Projected from Arabidopsis thaliana (AT2G22850) UniProtKB/TrEMBL%3BAcc:O81002]
Csa_5G492320	-2.1	108.9	24.6	4.74	1.71e-05	5	17229187	17229702	TET5 [Source:Projected from Arabidopsis thaliana (AT4G23410) UniProtKB/TrEMBL%3BAcc:A0A178UV00]
Csa_6G108460	2.1	21.4	93.93	-4.43	6.87e-05	6	7210470	7210724	SPX domain-containing protein 3 [Source:Projected from Arabidopsis thaliana (AT2G45130) UniProtKB/Swiss-Prot%3BAcc:Q5PP62]
Csa_7G048030	-2.1	617.4	140	5.24	1.55e-06	7	2985786	2986937	hypothetical protein
Csa_2G351550	2.1	45.1	198.43	-5.4	6.95e-07	2	16107411	16108351	hypothetical protein
Csa_5G630820	2.1	18.8	83.36	-4.23	0.000155	5	25695391	25696048	hypothetical protein
Csa_1G181390	-2.1	101.8	23.06	4.58	3.53e-05	1	11022789	11024034	hypothetical protein
Csa_7G068600	2.1	868.6	3825.34	-6.91	8.88e-11	7	4218395	4219851	hypothetical protein
Csa_3G736760	-2.1	156.8	35.58	4.84	1.08e-05	3	28389541	28390302	hypothetical protein
Csa_6G511620	2.1	1476.9	6489.44	-8.44	9.65e-16	6	26362805	26364430	hypothetical protein
Csa_4G629470	-2.1	832.2	189.44	6.97	5.87e-11	4	20527571	20528088	hypothetical protein
Csa_6G526260	-2.1	115.2	26.36	4.67	2.37e-05	6	28658508	28659544	hypothetical protein
Csa_4G631570	-2.1	4441.3	1012.96	6.94	7.23e-11	4	20640826	20641305	Probable galactinol--sucrose galactosyltransferase 1 [Source:Projected from Arabidopsis thaliana (AT1G55740) UniProtKB/Swiss-Prot%3BAcc:Q84VX0]
Csa_3G739050	-2.1	2293.6	523.84	6.7	3.58e-10	3	28563194	28564147	hypothetical protein
Csa_4G192160	-2.1	47.4	10.87	3.34	0.00382	4	9517815	9517898	hypothetical protein
Csa_6G094710	2.1	53.8	233.24	-4.45	6.18e-05	6	6467547	6467816	hypothetical protein
Csa_3G778450	-2.1	239	54.77	5.72	1.24e-07	3	30137148	30137802	Protein SMAX1-LIKE 3 [Source:Projected from Arabidopsis thaliana (AT3G52490) UniProtKB/Swiss-Prot%3BAcc:Q9SVD0]
Csa_7G029390	-2.1	4614.4	1054.9	7.55	9.51e-13	7	1545148	1545460	hypothetical protein
Csa_7G062910	2.1	97.7	427.97	-6.6	6.66e-10	7	3699583	3700027	hypothetical protein
Csa_3G827250	2.1	277.2	1211.4	-7.7	3.15e-13	3	32922947	32923236	hypothetical protein
Csa_3G889690	2.1	120.9	528.46	-7.05	3.32e-11	3	37711761	37711898	hypothetical protein
Csa_3G902270	-2.1	3903.7	894.21	8.18	7.69e-15	3	38986873	38988912	transcription factor MYC2 [ Cucumis sativus
Csa_5G429970	-2.1	441.8	101.36	6.28	4.91e-09	5	15593222	15594575	hypothetical protein
Csa_7G343310	-2.1	148.3	34.08	5.1	3.22e-06	7	12434919	12437279	CDC45 (Cell division cycle 45)-like protein [Source:Projected from Arabidopsis thaliana (AT3G25100) UniProtKB/TrEMBL%3BAcc:Q9LSG6]
Csa_5G603320	2.1	95	412.75	-6.39	2.48e-09	5	22204746	22204991	hypothetical protein
Csa_6G404270	2.1	50.5	219.46	-5.8	7.98e-08	6	18237396	18238128	Germin-like protein subfamily 1 member 1 [Source:Projected from Arabidopsis thaliana (AT1G10460) UniProtKB/Swiss-Prot%3BAcc:P92998]
Csa_2G361520	2.1	164.1	712.23	-7.47	1.81e-12	2	17235325	17235501	hypothetical protein
Csa_4G017140	-2.1	7019.2	1618.58	7.86	9.65e-14	4	2309503	2310319	hypothetical protein
Csa_1G599540	2.1	6312.9	27368.9	-7.77	1.92e-13	1	23030971	23031376	hypothetical protein
Csa_6G078670	2.1	24.6	106.57	-4.45	6.28e-05	6	5343811	5344766	hypothetical protein
Csa_2G060490	-2.1	70.4	16.25	3.93	0.000506	2	4794001	4794585	hypothetical protein
Csa_6G516590	2.1	34.4	149.09	-5.07	3.57e-06	6	26835189	26835913	hypothetical protein
Csa_3G776980	2.1	35.3	153.7	-4.86	1.01e-05	3	29827985	29829138	hypothetical protein
Csa_4G051420	2.1	566.7	2452.5	-7.89	7.45e-14	4	4215056	4215565	hypothetical protein
Csa_3G619930	2.1	51.8	224.9	-5.74	1.09e-07	3	23921814	23922100	hypothetical protein
Csa_7G372860	-2.1	191.4	44.18	4.53	4.47e-05	7	13323989	13324437	hypothetical protein
Csa_2G349080	2.1	158.2	683.23	-7.1	2.38e-11	2	15821552	15822138	hypothetical protein
Csa_2G361490	-2.1	1475	340.99	7.05	3.35e-11	2	17221756	17222515	hypothetical protein
Csa_6G000690	2.1	19.5	83.6	-4.11	0.000254	6	135605	136287	hypothetical protein
Csa_3G733360	2.1	326.1	1408.51	-7.52	1.18e-12	3	27894331	27894921	Protein RETICULATA-RELATED 1%2C chloroplastic [Source:Projected from Arabidopsis thaliana (AT5G22790) UniProtKB/Swiss-Prot%3BAcc:Q9FGP9]
Csa_1G021900	2.1	223.5	965.08	-7.08	2.71e-11	1	2253864	2254318	hypothetical protein
Csa_5G512900	-2.1	900.4	208.38	7.17	1.53e-11	5	17879695	17880779	hypothetical protein
Csa_1G073840	2.1	271.5	1169.43	-6.69	3.65e-10	1	7577874	7578279	hypothetical protein
Csa_2G174660	2.1	24.8	105.68	-4.36	9.05e-05	2	9996924	9997531	hypothetical protein
Csa_6G046240	-2.1	1680.6	390.7	7.69	3.44e-13	6	3699647	3700011	Syringolide-induced protein 1-3-1B
Csa_1G595890	-2.1	28014.7	6513.52	7.15	1.76e-11	1	22522075	22522736	12-oxophytodienoate reductase 3 [Source:Projected from Arabidopsis thaliana (AT2G06050) UniProtKB/Swiss-Prot%3BAcc:Q9FUP0]
Csa_2G173020	2.1	16.9	72.69	-3.79	0.000826	2	9855759	9856403	hypothetical protein
Csa_1G043160	2.1	252.2	1082.3	-7.29	6.37e-12	1	4769830	4770439	hypothetical protein
Csa_4G109010	2.1	322.3	1381.89	-7.28	7.08e-12	4	6991075	6991727	hypothetical protein
Csa_7G420780	2.1	28.7	122.16	-4.68	2.32e-05	7	16185966	16186234	hypothetical protein
Csa_3G914030	-2.1	50.7	11.9	3.43	0.00281	3	39651785	39651882	hypothetical protein
Csa_6G516990	-2.1	2552.6	596.75	8.22	5.8e-15	6	27014004	27014162	hypothetical protein
Csa_2G382570	2.1	101.8	433.84	-6.43	2.02e-09	2	19778193	19778428	hypothetical protein
Csa_1G427510	2.1	38.2	163.02	-5.12	2.82e-06	1	15806738	15807062	hypothetical protein
Csa_3G099690	-2.1	468.7	109.86	5.62	2.15e-07	3	4966361	4966520	hypothetical protein
Csa_2G000460	2.1	18.8	81.22	-3.8	0.000804	2	271432	273325	Polyamine oxidase%2C Polyamine catabolis [Source: Projected from Oryza sativa (Os01g0710200)]
Csa_2G369210	2.1	414.8	1771.94	-7.08	2.72e-11	2	18037585	18038920	hypothetical protein
Csa_4G622740	2.1	84.8	362.16	-5.2	1.9e-06	4	19966292	19966435	hypothetical protein
Csa_5G341040	-2.1	219.1	51.28	5.83	7.01e-08	5	13236520	13236734	hypothetical protein
Csa_1G265630	2.1	3660.2	15632.2	-7.89	7.53e-14	1	12868004	12868664	hypothetical protein
Csa_3G826660	2.1	704.5	3008.51	-7.69	3.49e-13	3	32797783	32797911	Gip1-like protein
Csa_7G414390	2.1	11.7	49.79	-3.33	0.0039	7	15928949	15929132	hypothetical protein
Csa_5G647530	2.1	103.4	440.15	-6.65	4.91e-10	5	27427271	27427567	hypothetical protein
Csa_2G030090	2.1	6075.4	25919	-7.08	2.78e-11	2	2995469	2996625	hypothetical protein
Csa_2G356610	-2.1	171.5	40.08	4.96	6.3e-06	2	16723073	16723235	hypothetical protein
Csa_4G010990	2.1	1398.6	5963.39	-7.97	4.06e-14	4	1586819	1587116	hypothetical protein
Csa_5G175810	2.1	569.4	2424.75	-7.02	4.3e-11	5	7398720	7399592	hypothetical protein
Csa_4G649610	-2.1	98.7	23.25	4.35	9.24e-05	4	22297800	22298211	hypothetical protein
Csa_5G599830	2.1	184.8	784.65	-6.5	1.23e-09	5	21895697	21896731	hypothetical protein
Csa_6G452640	2.1	39.2	167.71	-4.68	2.3e-05	6	21577750	21578783	hypothetical protein
Csa_3G074480	2.1	35.7	151.52	-5.02	4.61e-06	3	3969733	3970379	hypothetical protein
Csa_6G046380	2.1	34.4	145.67	-4.89	8.86e-06	6	3798860	3800516	hypothetical protein
Csa_5G158540	-2.1	2216.2	522.41	6.68	4.04e-10	5	5736991	5737221	hypothetical protein
Csa_6G450430	-2.1	592.7	139.68	7.08	2.77e-11	6	21422511	21423329	hypothetical protein
Csa_2G234600	-2.1	56.6	13.36	3.64	0.00143	2	11456444	11456685	hypothetical protein
Csa_6G491600	-2.1	365.6	86.31	5.9	4.66e-08	6	23602761	23603284	hypothetical protein
Csa_3G135680	2.1	35.8	152.84	-4.61	3.04e-05	3	9240422	9240963	hypothetical protein
Csa_6G403590	2.1	232.6	981.85	-6.35	3.13e-09	6	18115455	18115710	hypothetical protein
Csa_6G011720	-2.1	126.5	29.87	4.63	2.81e-05	6	1306323	1307128	hypothetical protein
Csa_6G401530	-2.1	2330.7	552.56	8	3.36e-14	6	18038206	18039744	hypothetical protein
Csa_4G285740	2.1	52.8	222.36	-5.26	1.4e-06	4	10996334	10996540	hypothetical protein
Csa_5G585450	2.1	296.3	1249.3	-7.1	2.38e-11	5	20879988	20882893	hypothetical protein
Csa_3G408540	-2.1	9043.7	2146.4	6.74	2.63e-10	3	19646383	19646991	hypothetical protein
Csa_6G525220	2.1	7383.7	31111.1	-7.31	5.68e-12	6	28317890	28318525	Hyperosmolality-gated Ca2+ permeable channel 3.1 [Source:Projected from Arabidopsis thaliana (AT1G30360) UniProtKB/TrEMBL%3BAcc:A0A097NUQ9]
Csa_6G361410	-2.1	12350.6	2938.42	6.62	5.68e-10	6	16279205	16279867	hypothetical protein
Csa_3G004500	2.1	48	200.93	-5.57	2.83e-07	3	658900	659483	hypothetical protein
Csa_6G454340	-2.1	51.3	12.15	3.32	0.00398	6	21727503	21727556	Putative pentatricopeptide repeat-containing protein At5g37570 [Source:Projected from Arabidopsis thaliana (AT5G37570) UniProtKB/Swiss-Prot%3BAcc:Q9FHR3]
Csa_3G848250	2.1	47	196.41	-4.92	7.37e-06	3	34662151	34663180	hypothetical protein
Csa_7G293740	2.1	371.2	1557.47	-7.04	3.59e-11	7	10394848	10395514	hypothetical protein
Csa_3G730770	2.1	642.5	2696.29	-8.12	1.31e-14	3	27345797	27348061	hypothetical protein
Csa_2G036680	2.1	43.9	185.04	-5.41	6.66e-07	2	3810547	3811716	hypothetical protein
Csa_2G196900	-2.1	416.1	99.19	5.63	2.03e-07	2	10434836	10435144	hypothetical protein
Csa_4G312880	2.1	11.3	46.82	-3.28	0.00452	4	13017566	13018424	hypothetical protein
Csa_3G408550	2.1	696.3	2914.96	-6.99	5.11e-11	3	19654101	19654417	hypothetical protein
Csa_5G146200	2.1	112.6	470.45	-6.8	1.74e-10	5	3975364	3975710	hypothetical protein
Csa_4G246400	2.1	18	75.3	-4.01	0.000363	4	10232775	10234346	hypothetical protein
Csa_6G434390	-2.1	55.6	13.32	3.52	0.0021	6	20578396	20579572	ABC transporter G family member 13 [Source:Projected from Arabidopsis thaliana (AT1G51460) UniProtKB/Swiss-Prot%3BAcc:Q9C8J8]
Csa_5G606790	-2.1	69.6	16.62	3.82	0.000742	5	23048000	23048849	hypothetical protein
Csa_3G841990	2.1	208.6	870.17	-6.7	3.43e-10	3	33854209	33854721	hypothetical protein
Csa_2G396190	-2.1	326.5	78.3	6.19	8.27e-09	2	20359361	20359999	hypothetical protein
Csa_3G444560	-2.1	1287.8	308.32	7.16	1.64e-11	3	20568012	20568661	hypothetical protein
Csa_2G348260	2.1	997.4	4159.12	-7.58	7.73e-13	2	15661968	15662722	hypothetical protein
Csa_2G326460	2.1	54.9	228.92	-5.69	1.51e-07	2	14964132	14964565	hypothetical protein
Csa_5G623740	2.1	13.7	56.82	-3.46	0.00257	5	24983008	24983606	hypothetical protein
Csa_3G405520	2.1	128.3	534.87	-6.13	1.21e-08	3	19559032	19559364	hypothetical protein
Csa_4G669230	2.1	13.9	57.11	-3.48	0.00238	4	23369293	23370009	hypothetical protein
Csa_6G041790	-2.1	1173.2	282.48	7.67	3.88e-13	6	3182573	3182805	hypothetical protein
Csa_4G652810	2.1	51.4	214.33	-5.37	7.96e-07	4	22813635	22814279	hypothetical protein
Csa_1G595810	2.1	456.7	1894.57	-7.47	1.79e-12	1	22461372	22461820	hypothetical protein
Csa_2G402090	2.1	134.5	557.22	-6.4	2.38e-09	2	20621656	20623923	hypothetical protein
Csa_3G874320	2.1	149.3	618.23	-6.66	4.35e-10	3	36571041	36571375	hypothetical protein
Csa_2G030630	2.1	18.4	75.85	-3.9	0.00056	2	3020699	3021743	hypothetical protein
Csa_6G502720	2.1	93.9	389.98	-6.36	2.91e-09	6	25357672	25358134	hypothetical protein
Csa_5G603340	-2.1	400.4	96.71	5.73	1.21e-07	5	22216581	22216936	hypothetical protein
Csa_4G665090	2.1	81.3	336.74	-5.66	1.76e-07	4	23219280	23221313	hypothetical protein
Csa_6G454360	-2	836.2	201.98	6.95	6.79e-11	6	21735622	21735754	hypothetical protein
Csa_3G190380	2	20.9	86	-3.02	0.00999	3	13357646	13358428	hypothetical protein
Csa_6G020110	2	373.9	1543.61	-7.78	1.75e-13	6	2102480	2103942	hypothetical protein
Csa_7G237300	2	1683.8	6954.31	-6.94	7.33e-11	7	8473805	8473928	hypothetical protein
Csa_2G346010	-2	246.8	59.78	5.86	5.85e-08	2	15472092	15473672	hypothetical protein
Csa_2G370580	-2	1246.5	302.18	5.66	1.7e-07	2	18355538	18356413	hypothetical protein
Csa_5G612890	-2	2035.4	493.66	7.99	3.61e-14	5	24066911	24067311	hypothetical protein
Csa_3G889150	-2	213.8	51.79	5.24	1.55e-06	3	37675594	37675846	hypothetical protein
Csa_3G844850	2	18.4	75.38	-3.87	0.00062	3	34151952	34152711	hypothetical protein
Csa_5G263270	2	81	334.36	-6.16	9.99e-09	5	11034381	11034407	hypothetical protein
Csa_1G004230	-2	120.2	29.29	4.55	4e-05	1	735692	735902	Kinetochore protein SPC25 homolog [Source:Projected from Arabidopsis thaliana (AT3G48210) UniProtKB/Swiss-Prot%3BAcc:Q93VK9]
Csa_4G641760	-2	6874.5	1669.73	6.96	6.3e-11	4	21457207	21458211	hypothetical protein
Csa_6G139230	-2	107.6	26.14	4.58	3.52e-05	6	9875574	9876089	hypothetical protein
Csa_6G445120	-2	1881.5	456.99	5.63	2.03e-07	6	20713763	20714288	Aquaporin
Csa_3G009540	2	33.7	137.59	-4.4	7.68e-05	3	1107614	1108404	hypothetical protein
Csa_5G605210	2	68	278.95	-5.8	8.23e-08	5	22725592	22726438	hypothetical protein
Csa_6G366460	2	215.1	883.79	-7.01	4.62e-11	6	16717592	16717841	hypothetical protein
Csa_4G280660	2	50.2	204.32	-4.54	4.15e-05	4	10961343	10961748	hypothetical protein
Csa_5G606730	-2	3555.4	865.68	5.91	4.43e-08	5	23004246	23005128	hypothetical protein
Csa_3G133100	-2	8569.6	2087.08	7.21	1.1e-11	3	8662348	8662755	hypothetical protein
Csa_4G420130	2	233.5	957.17	-7.03	3.8e-11	4	15794296	15796932	hypothetical protein
Csa_4G279820	-2	10938.3	2665.43	7.92	6.29e-14	4	10755907	10757265	UDP-glucose:sesaminol 2'-O-glucoside-O-glucosyltransferase
Csa_3G748800	-2	4565.3	1113.36	6.58	7.68e-10	3	29093275	29094402	hypothetical protein
Csa_1G132150	-2	1995.4	487.02	5.52	3.69e-07	1	9433893	9434756	Histone H2B
Csa_1G266170	2	19.3	78.49	-3.94	0.000483	1	12899272	12899932	hypothetical protein
Csa_1G580230	2	523.5	2137.81	-6.85	1.33e-10	1	21914451	21914750	hypothetical protein
Csa_3G851710	-2	620.9	151.83	6.58	7.74e-10	3	35118617	35119174	hypothetical protein
Csa_3G760530	2	745.1	3042.33	-8.01	2.99e-14	3	29364146	29364842	Glycerophosphoryl diester phosphodiesterase
Csa_4G023020	2	226.7	926.04	-7.33	5.01e-12	4	2595006	2595755	DNA binding protein
Csa_5G623890	-2	125.8	30.67	4.41	7.24e-05	5	25100918	25101458	Glutamate receptor 2 plant
Csa_7G042990	-2	588.9	144.23	6.92	8.31e-11	7	2328786	2329088	hypothetical protein
Csa_3G149910	2	220.4	897.79	-6.61	6.09e-10	3	10063031	10063257	hypothetical protein
Csa_6G117200	2	93.9	382.63	-6.18	9.08e-09	6	8025405	8026695	hypothetical protein
Csa_6G511670	2	1746.5	7105.81	-7.74	2.4e-13	6	26377764	26379440	hypothetical protein
Csa_6G517040	2	22.9	92.61	-4.1	0.000259	6	27028353	27029375	hypothetical protein
Csa_2G270820	2	28.5	115.27	-4.54	4.21e-05	2	12998025	12998250	hypothetical protein
Csa_1G137780	-2	64	15.7	3.7	0.00116	1	9576447	9576800	hypothetical protein
Csa_5G598060	-2	218.2	53.85	5.22	1.71e-06	5	21670745	21671171	hypothetical protein
Csa_5G321470	-2	48	11.79	3.31	0.00413	5	13037578	13037850	hypothetical protein
Csa_6G491660	2	103.1	420.28	-6.12	1.26e-08	6	23631621	23631878	ADP-ribosylation factor%2C arf
Csa_5G158570	2	91.7	371.47	-5.32	1.05e-06	5	5759927	5760310	hypothetical protein
Csa_6G148210	2	32.7	131.9	-4.64	2.65e-05	6	10334229	10334241	hypothetical protein
Csa_3G165090	2	227.6	922.86	-6.93	7.39e-11	3	10890485	10891715	hypothetical protein
Csa_6G115610	-2	111.4	27.42	4.47	5.65e-05	6	7935565	7935696	hypothetical protein
Csa_6G514800	2	66.7	271.23	-5.5	4.13e-07	6	26705105	26705681	hypothetical protein
Csa_6G301080	2	55	220.66	-4.84	1.1e-05	6	14372609	14373136	hypothetical protein
Csa_6G501280	-2	353.5	87.48	5.36	8.43e-07	6	25101702	25101988	hypothetical protein
Csa_3G124230	-2	6185.7	1532.01	7.89	7.8e-14	3	7431654	7432502	Phloem protein 2-A13 [Source:Projected from Arabidopsis thaliana (AT3G61060) UniProtKB/TrEMBL%3BAcc:F4JD33]
Csa_6G128560	-2	209.4	51.87	5.57	2.78e-07	6	9033623	9034002	hypothetical protein
Csa_6G401440	-2	219	54.24	4.94	6.91e-06	6	17947510	17948782	hypothetical protein
Csa_6G319710	2	33	132.55	-4.76	1.6e-05	6	15036605	15037524	hypothetical protein
Csa_3G664560	2	151908	612372	-7.84	1.16e-13	3	25970833	25972210	hypothetical protein
Csa_1G075560	2	312.4	1257.09	-6.82	1.61e-10	1	7759130	7759819	hypothetical protein
Csa_7G004140	-2	548.2	136.05	5.88	5.3e-08	7	206211	206314	hypothetical protein
Csa_1G180750	2	495.9	1997.9	-6.99	5.23e-11	1	10919393	10920329	hypothetical protein
Csa_4G370550	2	75.2	304.32	-5.19	2.07e-06	4	14876658	14877515	hypothetical protein
Csa_7G390740	-2	563.8	140.27	6.76	2.4e-10	7	14678382	14680024	hypothetical protein
Csa_4G294920	-2	47.3	11.82	3.06	0.00896	4	11790386	11790558	hypothetical protein
Csa_3G859650	2	54	217.31	-4.99	5.44e-06	3	35932553	35932964	hypothetical protein
Csa_4G082380	2	3383.4	13585	-7.91	6.62e-14	4	5511340	5512864	hypothetical protein
Csa_6G452060	-2	347.6	86.53	6.21	7.47e-09	6	21524197	21524487	hypothetical protein
Csa_6G502780	2	17.7	70.72	-3.8	0.000816	6	25385623	25386003	hypothetical protein
Csa_4G043960	2	20.2	81.42	-3.94	0.000482	4	3461847	3462133	hypothetical protein
Csa_1G526835	2	2051.1	8215.84	-6.71	3.25e-10	1	18386535	18387038	hypothetical protein
Csa_2G009560	-2	233.4	58.2	5.35	9.11e-07	2	1754857	1755599	hypothetical protein
Csa_5G612310	-2	139.5	34.81	4.81	1.29e-05	5	24025161	24025828	Integrase-type DNA-binding superfamily protein [Source:Projected from Arabidopsis thaliana (AT3G54320) TAIR%3BAcc:AT3G54320]
Csa_2G006880	2	1005.8	4015.18	-5.16	2.3e-06	2	1259438	1260005	hypothetical protein
Csa_4G022920	2	120.6	481.32	-5.81	7.65e-08	4	2499057	2499674	hypothetical protein
Csa_7G387180	-2	2113	529.28	6.75	2.47e-10	7	14204153	14204850	hypothetical protein
Csa_1G015640	2	10.8	43.49	-2.97	0.0115	1	2049671	2050903	hypothetical protein
Csa_7G253200	-2	153.6	38.47	4.99	5.28e-06	7	9092478	9092695	hypothetical protein
Csa_4G622230	2	17.1	67.4	-3.41	0.00301	4	19949116	19949196	hypothetical protein
Csa_4G646150	2	53.8	214.85	-5.51	3.89e-07	4	21978541	21979484	hypothetical protein
Csa_1G009820	-2	237.4	59.75	5.12	2.87e-06	1	1502390	1502760	Alpha-expansin 3
Csa_5G174570	2	600.6	2395.25	-6.22	6.87e-09	5	7219683	7220432	AP2/ERF domain-containing transcription factor
Csa_4G064070	-2	72.6	18.23	3.83	0.000734	4	5165810	5167535	hypothetical protein
Csa_2G138190	-2	1461.9	367.28	7.23	1.02e-11	2	8506865	8507557	hypothetical protein
Csa_3G002800	2	19.6	79.08	-3.34	0.00373	3	499626	500119	hypothetical protein
Csa_6G032470	2	98.1	390.58	-6.28	4.8e-09	6	2604752	2604980	hypothetical protein
Csa_6G486790	2	941	3740.64	-7.36	3.95e-12	6	22612221	22612960	Ethylene-responsive transcription factor ABR1 [Source:Projected from Arabidopsis thaliana (AT5G64750) UniProtKB/Swiss-Prot%3BAcc:Q9FGF8]
Csa_7G396330	2	332.9	1322.68	-5.59	2.55e-07	7	15193054	15193544	hypothetical protein
Csa_7G239050	2	48	189.13	-4.68	2.31e-05	7	8785060	8785404	hypothetical protein
Csa_2G300950	2	22	87.42	-4.16	0.000206	2	14407212	14407383	hypothetical protein
Csa_5G613600	2	88.2	350.95	-6.09	1.5e-08	5	24183205	24183307	hypothetical protein
Csa_7G238400	2	38.6	153.16	-5.03	4.39e-06	7	8613792	8614473	hypothetical protein
Csa_5G167030	-2	213.6	53.81	5.13	2.66e-06	5	6434529	6434621	hypothetical protein
Csa_3G813820	2	144.9	572.65	-6.42	2.03e-09	3	31394710	31395010	hypothetical protein
Csa_6G007440	2	32.7	129.63	-4.57	3.67e-05	6	684337	684374	hypothetical protein
Csa_1G595820	-2	547.2	138.59	5.93	3.99e-08	1	22462306	22463153	hypothetical protein
Csa_3G099570	2	52	204.47	-5.17	2.26e-06	3	4886440	4888094	hypothetical protein
Csa_5G151530	-2	73.6	18.67	3.54	0.002	5	4619851	4621117	hypothetical protein
Csa_1G033250	-2	1167.6	296.34	5.95	3.54e-08	1	3586205	3587618	DOF domain class transcription factor
Csa_1G629050	-2	176.5	44.88	4.9	8.25e-06	1	24855028	24855488	hypothetical protein
Csa_2G035330	-2	872.8	221.23	6.53	9.97e-10	2	3516874	3517277	transcription factor PIF3 [ Cucumis sativus
Csa_3G851860	2	52.8	207.88	-5.45	5.3e-07	3	35224055	35228142	hypothetical protein
Csa_1G542510	2	977.4	3851.32	-1.66	0.203	1	20108833	20109116	phloem protein
Csa_6G361330	2	20.2	80.46	-3.68	0.00124	6	16214442	16215083	hypothetical protein
Csa_7G343870	-2	139.4	35.32	3.9	0.000562	7	12499324	12499808	Csa_7G343870_pectinesterase-like
Csa_7G048110	2	2033.2	7998.57	-7.17	1.55e-11	7	3026392	3026589	Phosphoenolpyruvate carboxylase 1
Csa_5G622530	2	354.8	1394.52	-6.67	4.26e-10	5	24565675	24566067	hypothetical protein
Csa_7G019900	2	165.8	650.49	-5.75	1.03e-07	7	1160270	1160973	hypothetical protein
Csa_2G277650	2	60.2	236.44	-5.68	1.6e-07	2	13270158	13270555	hypothetical protein
Csa_2G147920	-2	416.9	105.93	5.55	3.16e-07	2	8829699	8830136	hypothetical protein
Csa_5G583340	2	114.6	449.54	-6.32	3.75e-09	5	20748305	20749201	hypothetical protein
Csa_2G372830	2	282.7	1111.63	-7	4.7e-11	2	18597236	18597967	hypothetical protein
Csa_7G373520	2	160.1	629.81	-6.74	2.62e-10	7	13489146	13490176	hypothetical protein
Csa_3G154270	2	177.1	694.32	-6.31	4.01e-09	3	10694708	10697580	hypothetical protein
Csa_6G516580	2	40.3	156.89	-4.57	3.64e-05	6	26831348	26831671	hypothetical protein
Csa_3G600010	2	193.3	759.48	-6.39	2.48e-09	3	23208384	23208435	hypothetical protein
Csa_4G011770	-2	2127.1	541.92	6.97	5.78e-11	4	1779292	1779524	NAC domain-containing protein
Csa_3G457650	2	62.9	246.08	-5.31	1.13e-06	3	20778988	20779014	hypothetical protein
Csa_1G560750	2	440.3	1727.85	-6.84	1.36e-10	1	20411050	20412162	GRIP and coiled-coil domain-containing protein
Csa_2G296090	2	1743.9	6843.96	-7.66	4.44e-13	2	14053080	14055196	hypothetical protein
Csa_4G003100	-2	163.6	41.69	4.84	1.11e-05	4	634162	634325	hypothetical protein
Csa_1G039100	-2	152.8	38.84	4.58	3.62e-05	1	3770523	3770816	hypothetical protein
Csa_5G034000	2	84.9	332.14	-5.75	1.09e-07	5	1187730	1188461	hypothetical protein
Csa_1G570160	2	142.6	558.83	-6.33	3.7e-09	1	21094147	21095183	hypothetical protein
Csa_4G269210	2	34.5	135.67	-4.67	2.36e-05	4	10669980	10670769	hypothetical protein
Csa_5G584880	-2	101.9	26.03	4.31	0.000114	5	20818504	20819367	hypothetical protein
Csa_2G363570	2	484.6	1895.38	-7.65	4.72e-13	2	17555839	17556471	Cysteine protease
Csa_3G002430	-2	44.3	11.35	3.14	0.00693	3	309128	309194	hypothetical protein
Csa_1G063500	2	189.2	738.16	-7.02	4.2e-11	1	6690944	6691496	hypothetical protein
Csa_6G194150	2	309.9	1208.81	-6.93	7.39e-11	6	12607090	12607858	hypothetical protein
Csa_1G537370	2	161.3	629.24	-6.47	1.53e-09	1	19375815	19375990	hypothetical protein
Csa_3G252450	-2	165.6	42.68	4.35	9.36e-05	3	15686848	15687669	hypothetical protein
Csa_6G502810	2	211.3	821.77	-6.61	6.16e-10	6	25398186	25398567	PPa2 [Source:Projected from Arabidopsis thaliana (AT2G18230) UniProtKB/TrEMBL%3BAcc:A0A178VY12]
Csa_5G025910	2	200	779.64	-6.17	9.41e-09	5	868330	869848	Heat stress transcription factor A-8 [Source:Projected from Arabidopsis thaliana (AT1G67970) UniProtKB/Swiss-Prot%3BAcc:Q9S7U5]
Csa_1G025050	2	15.3	59.93	-3.33	0.00388	1	2682185	2682443	hypothetical protein
Csa_7G017160	-2	6465.5	1661.95	7.06	3.07e-11	7	998725	999083	hypothetical protein
Csa_6G504440	2	75.3	291.5	-5.04	4.19e-06	6	25491537	25491700	hypothetical protein
Csa_1G601000	2	956.8	3720.93	-6.77	2.25e-10	1	23349277	23350207	hypothetical protein
Csa_1G498810	2	47.7	184.79	-5.08	3.5e-06	1	17652989	17653429	hypothetical protein
Csa_3G734160	2	69.1	268.17	-5.75	1.05e-07	3	28029431	28029464	hypothetical protein
Csa_3G181960	2	31.2	121.53	-4.57	3.69e-05	3	12529263	12529551	hypothetical protein
Csa_4G644120	2	132.8	514.42	-5.68	1.53e-07	4	21655906	21656252	hypothetical protein
Csa_3G171190	-2	83.8	21.45	3.63	0.00144	3	11418125	11418718	hypothetical protein
Csa_5G184310	-2	105.1	27.09	4.37	8.69e-05	5	8350815	8351078	hypothetical protein
Csa_2G174080	2	15.1	59.04	-3.42	0.0029	2	9914046	9914601	hypothetical protein
Csa_5G366680	-2	40.1	10.43	2.9	0.014	5	13707327	13708099	hypothetical protein
Csa_5G207940	1.9	10103.1	39030.7	-7.22	1.07e-11	5	9225503	9226749	hypothetical protein
Csa_6G516730	1.9	145.6	562.69	-5.79	8.56e-08	6	26880158	26880385	hypothetical protein
Csa_4G285800	-1.9	225.3	58.31	5.39	7.14e-07	4	11028491	11028706	hypothetical protein
Csa_4G295440	1.9	7289.3	28142.9	-7.92	6.19e-14	4	11824158	11826273	Heat shock protein 70
Csa_6G495020	-1.9	6157.7	1595.03	7.93	5.81e-14	6	23923634	23923870	LOB domain-containing protein
Csa_6G497320	-1.9	271.3	70.32	5.39	7.26e-07	6	24492928	24493821	hypothetical protein
Csa_5G610370	1.9	31	118.6	-4.22	0.00016	5	23736048	23736744	hypothetical protein
Csa_3G734140	-1.9	3805.4	986.6	6.66	4.39e-10	3	28022938	28023481	hypothetical protein
Csa_6G107330	-1.9	781.7	202.64	5.89	4.8e-08	6	7083801	7085494	hypothetical protein
Csa_3G823640	1.9	73.6	282.56	-5.49	4.33e-07	3	32469100	32469412	hypothetical protein
Csa_1G043200	-1.9	988.9	256.73	6.97	5.8e-11	1	4791693	4792503	Tumor-related protein
Csa_6G504670	1.9	302.5	1163.75	-6.95	6.44e-11	6	25618903	25619128	hypothetical protein
Csa_3G017070	1.9	106.1	409.68	-5.65	1.81e-07	3	1644953	1646078	hypothetical protein
Csa_2G369830	1.9	56	215.8	-4.83	1.13e-05	2	18118234	18119891	hypothetical protein
Csa_4G647430	1.9	29.8	114.23	-3.86	0.000635	4	22141095	22141406	hypothetical protein
Csa_3G126940	1.9	268.4	1032.59	-6.67	4.26e-10	3	7893538	7893903	hypothetical protein
Csa_3G600020	-1.9	870.8	226.89	6.32	3.86e-09	3	23218644	23218931	chalcone synthase 2 [В Cucumis sativusВ (cucumber) ]
Csa_3G444590	1.9	52.6	202.17	-5.25	1.51e-06	3	20614929	20615661	hypothetical protein
Csa_2G416200	1.9	73	278.44	-4.89	8.65e-06	2	21496537	21496542	hypothetical protein
Csa_6G008860	-1.9	107	27.89	4.17	0.000198	6	961351	961810	hypothetical protein
Csa_6G423990	-1.9	24206.8	6314.96	7.92	6.37e-14	6	19733927	19734380	hypothetical protein
Csa_6G502690	-1.9	130.3	34.08	4.43	6.74e-05	6	25333872	25334886	hypothetical protein
Csa_1G050370	1.9	178.7	684.33	-6.77	2.25e-10	1	5882406	5882876	hypothetical protein
Csa_6G491650	-1.9	52.2	13.58	3.07	0.00856	6	23627736	23627921	hypothetical protein
Csa_1G064150	1.9	21.7	82.03	-3.75	0.000952	1	6760607	6760836	hypothetical protein
Csa_3G062590	1.9	34.5	131.45	-4.62	2.98e-05	3	3594203	3594729	hypothetical protein
Csa_5G211570	1.9	166.5	636.2	-6.23	6.81e-09	5	9407389	9407904	hypothetical protein
Csa_1G014320	1.9	67.5	257.66	-5.57	2.82e-07	1	1861055	1861199	hypothetical protein
Csa_4G005530	1.9	19.7	75.01	-3.82	0.000753	4	877150	877469	hypothetical protein
Csa_7G048630	1.9	204.1	778.69	-6.92	8.22e-11	7	3056591	3057593	hypothetical protein
Csa_3G598900	-1.9	1529.4	400.66	6.62	5.68e-10	3	23066786	23067221	hypothetical protein
Csa_7G069440	1.9	41.9	159.06	-4.7	2.13e-05	7	4291102	4291403	hypothetical protein
Csa_7G222880	1.9	1171.2	4467.38	-1.68	0.196	7	7971199	7972000	Phloem filament protein
Csa_5G650580	-1.9	161	42.24	4.67	2.37e-05	5	27792854	27794713	hypothetical protein
Csa_6G520300	1.9	189	720.32	-6.77	2.26e-10	6	27747396	27748296	hypothetical protein
Csa_6G504620	1.9	22.7	86.83	-3.93	0.000506	6	25576783	25576928	Thioredoxin H1 [Source:Projected from Arabidopsis thaliana (AT3G51030) UniProtKB/Swiss-Prot%3BAcc:P29448]
Csa_7G429610	1.9	108.2	411.42	-6.23	6.78e-09	7	16715449	16716094	hypothetical protein
Csa_5G416270	1.9	167.9	638.96	-6.4	2.32e-09	5	15046366	15046981	hypothetical protein
Csa_2G000750	1.9	23.4	89.17	-4.07	0.000286	2	428825	429583	hypothetical protein
Csa_6G488880	1.9	1039.8	3952.07	-7.76	2.1e-13	6	23055492	23056854	hypothetical protein
Csa_6G149360	-1.9	168.3	44.25	5.02	4.73e-06	6	10415654	10416076	hypothetical protein
Csa_2G416195	1.9	98.7	373.29	-5.6	2.41e-07	2	21488045	21488494	hypothetical protein
Csa_5G622535	1.9	37.9	143.16	-4.59	3.35e-05	5	24565875	24566240	hypothetical protein
Csa_6G491080	-1.9	1842.7	486.56	6.57	7.81e-10	6	23586110	23587118	hypothetical protein
Csa_4G337260	-1.9	1066.6	281.62	6.42	2.14e-09	4	13685207	13687052	hypothetical protein
Csa_2G121970	1.9	218.7	825.82	-6.13	1.21e-08	2	8107694	8108033	Probable sucrose-phosphate synthase 3 [Source:Projected from Arabidopsis thaliana (AT1G04920) UniProtKB/Swiss-Prot%3BAcc:Q8RY24]
Csa_6G490990	1.9	655.6	2479.44	-7.61	6.21e-13	6	23504074	23504805	hypothetical protein
Csa_4G296140	1.9	28.3	107.07	-4.25	0.000141	4	11990438	11990583	hypothetical protein
Csa_3G147730	-1.9	63.4	16.84	3.48	0.00242	3	9924363	9925694	hypothetical protein
Csa_6G511820	1.9	407.2	1537.78	-6.75	2.57e-10	6	26444690	26445531	hypothetical protein
Csa_6G092550	1.9	20.6	77.67	-3.83	0.000732	6	6360065	6361308	hypothetical protein
Csa_2G004730	-1.9	76.5	20.32	3.83	0.000733	2	781410	782062	DNA mismatch repair protein MSH7 [Source:Projected from Arabidopsis thaliana (AT3G24495) UniProtKB/Swiss-Prot%3BAcc:Q9SMV7]
Csa_2G435460	1.9	34.6	129.89	-4.31	0.000113	2	22802853	22805481	hypothetical protein
Csa_1G163160	1.9	210.3	792.38	-5.71	1.33e-07	1	10225526	10227330	hypothetical protein
Csa_6G501910	-1.9	57.4	15.19	3.38	0.00331	6	25179959	25180099	hypothetical protein
Csa_3G143570	1.9	272.2	1023.12	-5.33	9.98e-07	3	9476208	9476622	hypothetical protein
Csa_3G180240	1.9	811	3051.08	-5.79	8.38e-08	3	12339675	12340053	hypothetical protein
Csa_7G431400	1.9	341.9	1287.34	-6.6	6.72e-10	7	16953240	16954400	hypothetical protein
Csa_5G137420	1.9	26.8	99.46	-3.64	0.00143	5	3275718	3276528	hypothetical protein
Csa_2G129140	-1.9	732.3	194.74	6.68	4.05e-10	2	8377954	8378002	hypothetical protein
Csa_1G533620	1.9	111.8	420.34	-6.27	5.2e-09	1	19019127	19019535	hypothetical protein
Csa_1G421910	-1.9	46.3	12.34	3.13	0.00714	1	15296900	15296906	hypothetical protein
Csa_7G044840	1.9	81.8	307.94	-5.62	2.14e-07	7	2601154	2601987	hypothetical protein
Csa_5G161930	1.9	141.7	532.06	-6.5	1.22e-09	5	6069086	6070087	hypothetical protein
Csa_7G293230	1.9	26.1	98.34	-3.44	0.0027	7	10370740	10371015	LATE BLOOMER 1
Csa_5G571560	1.9	82.3	309.52	-5.4	6.85e-07	5	19991841	19992636	hypothetical protein
Csa_4G499310	1.9	33.1	124.76	-4.47	5.73e-05	4	17421820	17422184	hypothetical protein
Csa_1G014450	-1.9	68.2	18.23	3.56	0.00185	1	1922073	1922236	MIS12 [Source:Projected from Arabidopsis thaliana (AT5G35520) UniProtKB/TrEMBL%3BAcc:A0A178UCY0]
Csa_3G122430	-1.9	4437.1	1183.05	7	4.94e-11	3	7273894	7274375	hypothetical protein
Csa_6G109120	-1.9	55.3	14.83	3.04	0.00939	6	7316397	7317016	hypothetical protein
Csa_3G119300	1.9	137	513.24	-5.78	9.08e-08	3	6632739	6633233	hypothetical protein
Csa_3G017050	-1.9	990.8	264.59	6.9	9.17e-11	3	1630303	1631401	hypothetical protein
Csa_5G647510	1.9	75.9	285.15	-5.48	4.64e-07	5	27418067	27418599	hypothetical protein
Csa_3G842080	1.9	19.1	71.97	-3.58	0.00172	3	33911713	33911909	hypothetical protein
Csa_4G194780	1.9	1083.6	4052.59	-7.22	1.09e-11	4	9660352	9660881	hypothetical protein
Csa_6G330970	-1.9	5381.2	1438.8	7.21	1.16e-11	6	15245333	15246008	hypothetical protein
Csa_1G168920	1.9	9510.7	35550.3	-6.58	7.48e-10	1	10499928	10500829	hypothetical protein
Csa_5G571520	-1.9	272.9	73.14	4.67	2.41e-05	5	19979583	19980688	hypothetical protein
Csa_6G190990	1.9	71.1	265.15	-5.13	2.66e-06	6	12488062	12488504	Putative E3 ubiquitin-protein ligase XBAT31 [Source:Projected from Arabidopsis thaliana (AT2G28840) UniProtKB/Swiss-Prot%3BAcc:Q94B55]
Csa_7G235240	1.9	40.5	150.27	-4.59	3.45e-05	7	8371035	8371170	hypothetical protein
Csa_4G618460	-1.9	214.2	57.21	5.01	4.85e-06	4	19753678	19754725	hypothetical protein
Csa_7G031030	-1.9	146	39.05	4.26	0.000139	7	1662830	1665250	hypothetical protein
Csa_7G041310	-1.9	38.1	10.17	2.55	0.0339	7	2174150	2175460	hypothetical protein
Csa_7G414480	1.9	37.8	141.61	-4.22	0.000163	7	15978792	15979336	hypothetical protein
Csa_7G293730	1.9	18.2	67.49	-3.22	0.00543	7	10381372	10381573	hypothetical protein
Csa_2G416210	1.9	66.2	247.64	-5.43	5.86e-07	2	21500606	21500859	hypothetical protein
Csa_7G291720	1.9	67.1	250.46	-5.46	4.98e-07	7	10325331	10326218	hypothetical protein
Csa_4G047340	-1.9	69.7	18.74	3.64	0.00142	4	3711514	3711777	hypothetical protein
Csa_2G381690	1.9	58.8	218.58	-5.24	1.56e-06	2	19570655	19572013	hypothetical protein
Csa_3G842060	-1.9	39.9	10.72	2.75	0.0209	3	33896827	33897286	hypothetical protein
Csa_7G378570	-1.9	1096.2	294.98	5.88	5.14e-08	7	14017998	14018706	hypothetical protein
Csa_2G363030	1.9	110.8	411.54	-4.83	1.15e-05	2	17525599	17525855	Mtn21-like protein
Csa_6G039270	-1.9	166.1	44.81	4.68	2.32e-05	6	2785440	2786450	hypothetical protein
Csa_5G179220	1.9	61.8	230.23	-5.02	4.73e-06	5	7784422	7784700	Esterase/lipase/thioesterase family protein
Csa_7G010800	-1.9	163.8	44.06	3.63	0.00147	7	671570	671803	hypothetical protein
Csa_7G046660	-1.9	93.7	25.37	3.93	0.000494	7	2770109	2770207	hypothetical protein
Csa_2G360700	1.9	141.9	526.06	-5.9	4.73e-08	2	17078133	17079008	hypothetical protein
Csa_7G448130	1.9	12.1	44.19	-2.79	0.0189	7	18266074	18266501	hypothetical protein
Csa_5G603310	1.9	16.6	61.38	-3.45	0.00268	5	22202030	22202062	hypothetical protein
Csa_7G428980	1.9	537.3	1991.8	-7.16	1.6e-11	7	16611400	16612216	hypothetical protein
Csa_5G579060	-1.9	336.9	91	5.64	1.94e-07	5	20480095	20480685	hypothetical protein
Csa_5G139010	1.9	502.9	1864.89	-7	4.81e-11	5	3363417	3363953	two-component response regulator-like APRR3
Csa_6G028940	-1.9	957.8	258.5	6.35	3.2e-09	6	2463425	2464354	hypothetical protein
Csa_3G061520	1.9	453.4	1677.89	-5.95	3.52e-08	3	3538196	3538383	hypothetical protein
Csa_1G009660	1.9	459	1699.98	-7.02	4.08e-11	1	1424509	1425066	Transcription factor bHLH47 [Source:Projected from Arabidopsis thaliana (AT3G47640) UniProtKB/Swiss-Prot%3BAcc:Q9SN74]
Csa_1G045940	1.9	152.6	565.08	-5.38	7.53e-07	1	5224806	5226152	hypothetical protein
Csa_6G074590	-1.9	98.8	26.72	4.16	0.000202	6	4978089	4978434	Flap endonuclease GEN-like 1 [Source:Projected from Arabidopsis thaliana (AT1G01880) UniProtKB/Swiss-Prot%3BAcc:Q9LPD2]
Csa_5G139090	1.9	36.3	133.96	-4.3	0.000116	5	3399005	3399416	hypothetical protein
Csa_4G188732	-1.9	45.5	12.34	3	0.0106	4	9295921	9296060	hypothetical protein
Csa_7G067340	1.9	11.5	43.01	-2.73	0.0216	7	4097976	4098693	Phloem filament protein
Csa_2G370530	-1.9	12479	3375.27	7.15	1.72e-11	2	18306970	18308133	hypothetical protein
Csa_6G523440	-1.9	147.3	39.86	4.65	2.56e-05	6	28110414	28112233	hypothetical protein
Csa_3G112780	-1.9	149.8	40.56	4.78	1.44e-05	3	5692582	5693159	hypothetical protein
Csa_5G647460	1.9	166.6	614.37	-6.52	1.1e-09	5	27393743	27394386	hypothetical protein
Csa_6G187410	-1.9	50.1	13.47	2.75	0.0208	6	12095417	12095659	hypothetical protein
Csa_4G193250	1.9	13.1	48.87	-3.07	0.0086	4	9589193	9589831	hypothetical protein
Csa_1G294040	1.9	50.8	186.43	-4.97	6.08e-06	1	13327730	13328578	hypothetical protein
Csa_2G365140	1.9	665.3	2449.3	-6.98	5.48e-11	2	17633285	17633617	hypothetical protein
Csa_7G394070	1.9	13.9	51.43	-3.22	0.00542	7	15005851	15006122	hypothetical protein
Csa_5G322500	1.9	42.1	154.33	-4.73	1.8e-05	5	13064555	13065007	sucrose synthase 5 [Source:Projected from Arabidopsis thaliana (AT5G37180) TAIR%3BAcc:AT5G37180]
Csa_2G358880	1.9	76.6	280.98	-5.46	5.2e-07	2	16905126	16905915	hypothetical protein
Csa_6G107880	-1.9	146.9	40.05	4.17	0.000197	6	7124747	7125669	hypothetical protein
Csa_3G128900	-1.9	70.5	19.14	3.64	0.0014	3	8211649	8213080	hypothetical protein
Csa_1G033310	1.9	6331.4	23283.7	-6.73	2.81e-10	1	3606587	3606960	hypothetical protein
Csa_3G128930	-1.9	698.9	190.11	5.6	2.43e-07	3	8230748	8230959	hypothetical protein
Csa_3G727940	1.9	81.1	296.62	-5.42	6.43e-07	3	27148195	27148733	hypothetical protein
Csa_3G497380	1.9	25.8	95.16	-3.39	0.00318	3	21198047	21198165	hypothetical protein
Csa_1G426950	-1.9	67.2	18.38	3.55	0.00189	1	15755986	15756461	hypothetical protein
Csa_3G911260	1.9	295	1080.81	-6.93	7.63e-11	3	39385152	39385948	hypothetical protein
Csa_2G036080	1.9	49.8	182.7	-5.05	4.11e-06	2	3694412	3696294	hypothetical protein
Csa_5G002610	-1.9	398	108.6	5.55	3.17e-07	5	216728	217191	hypothetical protein
Csa_6G430720	-1.9	143.7	39.13	4.37	8.64e-05	6	20395358	20395948	hypothetical protein
Csa_2G374640	1.9	43.3	158.26	-4.71	2.04e-05	2	18798185	18799061	hypothetical protein
Csa_7G430780	-1.9	701.1	191.8	6.27	5.31e-09	7	16848068	16848672	hypothetical protein
Csa_3G166200	1.9	48.7	177.74	-4.44	6.59e-05	3	10972624	10972777	hypothetical protein
Csa_7G354530	-1.9	1540.6	422.32	7.2	1.23e-11	7	12740253	12741296	hypothetical protein
Csa_3G851850	1.9	89.3	325.86	-5.19	2.02e-06	3	35219455	35221272	hypothetical protein
Csa_5G604280	-1.9	1160	317.95	5.63	2.08e-07	5	22482337	22483667	hypothetical protein
Csa_4G430820	-1.9	55.1	15.08	3.1	0.00792	4	16098892	16099079	hypothetical protein
Csa_3G902220	1.9	16.8	62.04	-2.65	0.0263	3	38954606	38955023	hypothetical protein
Csa_7G030520	1.9	273.3	992.62	-5.9	4.73e-08	7	1643722	1643949	hypothetical protein
Csa_2G427880	1.9	218.4	791.88	-5.41	6.76e-07	2	22274239	22276159	hypothetical protein
Csa_1G033240	1.9	13.2	48.32	-3.07	0.00872	1	3581460	3581567	hypothetical protein
Csa_3G171200	1.9	218	790.01	-6.57	8.01e-10	3	11424252	11424870	hypothetical protein
Csa_5G639480	-1.9	7642.6	2106.73	7.49	1.51e-12	5	26624517	26626080	hypothetical protein
Csa_6G128010	-1.9	104.5	28.96	3.75	0.000978	6	8980759	8981313	hypothetical protein
Csa_1G532210	-1.9	2303.8	635.78	6.54	9.41e-10	1	18735678	18736154	hypothetical protein
Csa_3G017240	1.9	33	120.51	-4.1	0.000262	3	1781904	1783034	hypothetical protein
Csa_3G018320	1.9	2299.5	8321.48	-7.33	4.71e-12	3	1856055	1857164	hypothetical protein
Csa_3G180320	1.9	600.5	2171.76	-6.83	1.44e-10	3	12415584	12416329	hypothetical protein
Csa_5G571440	1.9	585.3	2115.76	-7.31	5.81e-12	5	19925354	19926133	hypothetical protein
Csa_5G148760	1.9	39.4	141.97	-4.49	5.35e-05	5	4411027	4411618	hypothetical protein
Csa_4G103350	1.9	688.4	2485.34	-6.84	1.42e-10	4	6705301	6705926	hypothetical protein
Csa_5G158490	-1.9	74.5	20.64	3.55	0.00189	5	5718280	5718735	Deoxyribodipyrimidine photo-lyase [Source:Projected from Arabidopsis thaliana (AT1G12370) UniProtKB/Swiss-Prot%3BAcc:Q9SB00]
Csa_7G433190	-1.9	76.5	21.27	3.41	0.00304	7	17351107	17351310	partner of SLD five 1 [Source:Projected from Arabidopsis thaliana (AT1G80190) TAIR%3BAcc:AT1G80190]
Csa_1G597720	-1.9	517.2	143.13	5.93	3.86e-08	1	22704511	22705082	hypothetical protein
Csa_1G575130	-1.9	15055.2	4170.91	7.3	6.12e-12	1	21848212	21848374	hypothetical protein
Csa_3G736900	1.9	26.3	94.62	-4.01	0.000373	3	28472821	28473479	hypothetical protein
Csa_6G509690	1.9	189.8	684.5	-6.41	2.15e-09	6	26170155	26171238	hypothetical protein
Csa_7G434970	1.9	17.6	63.44	-3.44	0.00273	7	17468934	17469464	hypothetical protein
Csa_3G036540	1.9	37.2	133.65	-4.37	8.6e-05	3	2624923	2625023	hypothetical protein
Csa_4G652020	1.9	32.7	117.62	-4.35	9.39e-05	4	22596730	22598443	hypothetical protein
Csa_7G236280	1.8	21.8	78.34	-3.68	0.00122	7	8407002	8407516	hypothetical protein
Csa_1G132680	-1.8	2518.4	699.25	4.91	7.98e-06	1	9451991	9452806	Histone H2B
Csa_3G129620	-1.8	1427.7	396.18	5.85	6.22e-08	3	8321655	8322923	hypothetical protein
Csa_3G119640	1.8	49.5	176.95	-4.13	0.00023	3	6802612	6802784	hypothetical protein
Csa_2G228420	1.8	200.8	721.82	-5.7	1.44e-07	2	11109278	11109979	hypothetical protein
Csa_2G395815	1.8	1131.3	4067.83	-7.07	3.05e-11	2	20326845	20326939	hypothetical protein
Csa_1G168870	1.8	198.3	711.84	-6.16	1.03e-08	1	10465374	10465867	hypothetical protein
Csa_3G063110	1.8	37.4	135.2	-4.09	0.000274	3	3610872	3610911	hypothetical protein
Csa_1G154070	-1.8	193.7	53.81	4.87	9.54e-06	1	10013363	10013366	hypothetical protein
Csa_1G614140	1.8	502.7	1805.42	-7.15	1.72e-11	1	24199691	24200907	hypothetical protein
Csa_4G645980	1.8	18.6	66.26	-3.23	0.00536	4	21894270	21894602	hypothetical protein
Csa_5G603370	-1.8	1128.3	314.07	6.35	3.19e-09	5	22231362	22231847	hypothetical protein
Csa_7G075590	-1.8	17297.3	4820.45	6.07	1.74e-08	7	5248930	5250405	hypothetical protein
Csa_4G285770	1.8	1668.8	5987.59	-7.21	1.1e-11	4	11014509	11014709	Peroxidase
Csa_5G576830	1.8	398	1426.35	-6.97	5.64e-11	5	20252736	20253150	hypothetical protein
Csa_3G733320	1.8	214.6	768.35	-6.23	6.53e-09	3	27871175	27873033	hypothetical protein
Csa_1G481210	-1.8	12007	3353.21	5.2	1.95e-06	1	17402265	17402661	hypothetical protein
Csa_1G004320	-1.8	74.1	20.72	3.67	0.00127	1	795328	795367	hypothetical protein
Csa_5G605180	-1.8	268.2	74.93	5.51	3.81e-07	5	22721015	22721676	GALT1 [Source:Projected from Arabidopsis thaliana (AT1G26810) UniProtKB/TrEMBL%3BAcc:A0A178WHF1]
Csa_1G002760	1.8	44.9	161.84	-4.4	7.69e-05	1	486188	487073	hypothetical protein
Csa_1G713670	1.8	11	39.35	-2.83	0.0167	1	29009356	29009598	hypothetical protein
Csa_1G145960	-1.8	713.3	199.39	5.77	9.58e-08	1	9807836	9808152	hypothetical protein
Csa_6G490270	1.8	18.6	66.4	-3.5	0.00228	6	23339962	23340177	hypothetical protein
Csa_5G218200	-1.8	167.6	47	4.35	9.39e-05	5	9742408	9744625	hypothetical protein
Csa_1G572390	1.8	159	566.12	-5.71	1.33e-07	1	21265796	21266309	hypothetical protein
Csa_1G045680	1.8	124.2	442.55	-5.11	2.94e-06	1	5078078	5079281	hypothetical protein
Csa_3G135070	1.8	98.3	352.45	-4.41	7.3e-05	3	9168876	9169148	Phosphoenolpyruvate carboxylase kinase 4
Csa_6G182110	1.8	258.6	920.71	-6.2	8.14e-09	6	11839290	11840201	hypothetical protein
Csa_3G777540	-1.8	2098.6	590.56	6.14	1.16e-08	3	29874151	29875157	hypothetical protein
Csa_1G062360	-1.8	39.8	11.2	2.64	0.0275	1	6599785	6600269	hypothetical protein
Csa_7G328830	1.8	127.9	453.91	-6.1	1.46e-08	7	11602196	11602872	probable WRKY transcription factor 46-like
Csa_6G289740	-1.8	903.8	254.76	5.16	2.37e-06	6	13975210	13976272	hypothetical protein
Csa_3G446120	1.8	837.5	2973.3	-2.29	0.0627	3	20667551	20668124	hypothetical protein
Csa_3G034810	-1.8	71.5	20.17	3.54	0.00196	3	2466690	2466849	hypothetical protein
Csa_7G407570	-1.8	144.9	40.85	4.59	3.36e-05	7	15668077	15668231	hypothetical protein
Csa_5G583380	-1.8	105.3	29.76	4.09	0.000271	5	20778324	20778838	65-kDa microtubule-associated protein 5 [Source:Projected from Arabidopsis thaliana (AT2G38720) UniProtKB/Swiss-Prot%3BAcc:Q9ZVJ3]
Csa_5G610470	1.8	469.1	1663.2	-7.08	2.77e-11	5	23793945	23794491	hypothetical protein
Csa_7G129380	1.8	56.5	199.94	-5.04	4.33e-06	7	5977715	5978012	hypothetical protein
Csa_7G407650	-1.8	555.4	156.78	5.39	7.24e-07	7	15733320	15733395	hypothetical protein
Csa_5G505210	1.8	282.7	1001.41	-6.65	4.9e-10	5	17605447	17608567	hypothetical protein
Csa_3G894530	1.8	66.4	233.98	-4.74	1.76e-05	3	38441064	38441511	hypothetical protein
Csa_1G033190	1.8	625	2212.23	-6.54	9.47e-10	1	3538537	3539160	hypothetical protein
Csa_4G006500	-1.8	168.7	47.85	3.66	0.0013	4	1161112	1161811	hypothetical protein
Csa_3G120490	1.8	106.5	375.69	-5.52	3.61e-07	3	7002881	7003396	ABI-1-like 1 [Source:Projected from Arabidopsis thaliana (AT2G46225) UniProtKB/TrEMBL%3BAcc:B3H5V3]
Csa_3G008900	1.8	41.8	147.31	-4.38	8.34e-05	3	1011519	1011624	hypothetical protein
Csa_1G039030	1.8	421.5	1491.35	-6.87	1.11e-10	1	3718888	3719067	hypothetical protein
Csa_6G008010	-1.8	170.4	48.21	4.69	2.19e-05	6	746835	748539	hypothetical protein
Csa_6G366440	-1.8	458	129.59	5.75	1.07e-07	6	16708992	16709243	hypothetical protein
Csa_1G042760	-1.8	2008.6	568.21	6.33	3.55e-09	1	4485813	4486024	Protein P21
Csa_5G506320	1.8	45.2	159.09	-3.43	0.00282	5	17763643	17763952	hypothetical protein
Csa_4G292460	1.8	179.1	632.71	-5.64	1.91e-07	4	11488501	11490321	hypothetical protein
Csa_2G418850	1.8	57.6	203.22	-4.62	2.97e-05	2	21676521	21676633	hypothetical protein
Csa_2G060530	1.8	520	1836.13	-6.84	1.39e-10	2	4818153	4819344	hypothetical protein
Csa_5G623470	1.8	1439.7	5080.9	-7.21	1.15e-11	5	24831248	24831456	hypothetical protein
Csa_1G015630	1.8	14.9	53.45	-3.02	0.00984	1	2048454	2049566	hypothetical protein
Csa_7G387700	-1.8	80.1	22.73	3.74	0.000997	7	14270107	14271420	NIMA-related kinase 4 [Source:Projected from Arabidopsis thaliana (AT3G63280) UniProtKB/TrEMBL%3BAcc:A0A1I9LPR2]
Csa_3G689790	1.8	913	3218.23	-7.13	2e-11	3	26349889	26350074	hypothetical protein
Csa_6G487550	-1.8	972.8	276.13	6.5	1.22e-09	6	22836976	22838588	hypothetical protein
Csa_2G369080	-1.8	53.4	15.12	3.07	0.00873	2	17973790	17973921	hypothetical protein
Csa_2G037230	1.8	3293.4	11600.9	-7.31	5.71e-12	2	3861394	3862757	UDP-glucuronate 5-epimerase
Csa_4G554680	1.8	20.7	72.15	-3.34	0.00381	4	18408465	18408757	hypothetical protein
Csa_3G597320	-1.8	1317.2	374.97	5.4	6.95e-07	3	22912680	22914135	Ribonucleoside-diphosphate reductase small chain
Csa_5G580630	1.8	45.7	159.64	-4.61	3.04e-05	5	20563454	20563711	Alpha-galactosidase 2 [Source:Projected from Arabidopsis thaliana (AT5G08370) UniProtKB/Swiss-Prot%3BAcc:Q8RX86]
Csa_3G145780	-1.8	331.5	94.78	5.01	4.86e-06	3	9669667	9670288	hypothetical protein
Csa_6G403620	-1.8	716.4	204.29	6.02	2.38e-08	6	18131232	18131637	hypothetical protein
Csa_3G000060	1.8	1580.8	5536.87	-7.16	1.62e-11	3	54233	55372	hypothetical protein
Csa_5G396000	-1.8	98.7	28.19	4.01	0.00037	5	14461073	14461244	hypothetical protein
Csa_1G064700	1.8	67	233.97	-4.84	1.1e-05	1	6809705	6810314	hypothetical protein
Csa_1G002940	1.8	79.4	278.97	-5.12	2.86e-06	1	565143	565597	hypothetical protein
Csa_6G011610	1.8	16.1	55.64	-3.03	0.00977	6	1207957	1208330	hypothetical protein
Csa_4G004790	-1.8	1733.1	496.37	5.91	4.46e-08	4	750811	751172	hypothetical protein
Csa_6G135460	1.8	108.3	376.84	-5.39	7.24e-07	6	9469687	9469911	hypothetical protein
Csa_7G429550	1.8	409.2	1425.77	-5.6	2.39e-07	7	16688544	16689331	hypothetical protein
Csa_3G881780	1.8	49.4	171.76	-4.49	5.32e-05	3	37307103	37308506	hypothetical protein
Csa_6G006870	1.8	53	184.85	-4.84	1.1e-05	6	637713	637792	hypothetical protein
Csa_6G390120	1.8	525.3	1831.83	-6.19	8.25e-09	6	17481449	17481800	hypothetical protein
Csa_3G207350	-1.8	51.3	14.64	3.04	0.00953	3	14074329	14074609	hypothetical protein
Csa_3G144140	1.8	303.5	1058.45	-6.64	5.06e-10	3	9552194	9553238	hypothetical protein
Csa_3G144740	-1.8	239.7	68.74	5.08	3.39e-06	3	9631977	9632158	protein argonaute 10 [В C. sativusВ (cucumber) ]
Csa_3G176330	-1.8	550.1	158.17	5.46	5.22e-07	3	11984004	11985266	hypothetical protein
Csa_5G635950	1.8	24.4	85.91	-3.37	0.00345	5	26209032	26209211	Transcription regulator
Csa_4G561180	-1.8	223.8	64.35	4.93	7.27e-06	4	18443628	18444712	hypothetical protein
Csa_2G302130	-1.8	475.4	136.76	5.43	5.94e-07	2	14547010	14548318	hypothetical protein
Csa_2G237750	1.8	454.9	1582.22	-6.61	6.36e-10	2	11636742	11638073	hypothetical protein
Csa_4G111620	-1.8	295	84.77	4.37	8.69e-05	4	7180692	7181314	hypothetical protein
Csa_3G002750	-1.8	3503.7	1008.14	7.04	3.73e-11	3	474358	474692	hypothetical protein
Csa_5G173530	-1.8	1142	328.87	6.58	7.39e-10	5	7180578	7181235	hypothetical protein
Csa_6G499150	1.8	456.5	1586.47	-5.4	6.9e-07	6	24713798	24714763	hypothetical protein
Csa_6G031440	1.8	76.5	266.97	-4.85	1.07e-05	6	2543798	2544144	hypothetical protein
Csa_4G285760	-1.8	37.1	10.61	2.47	0.0416	4	11006223	11006627	hypothetical protein
Csa_7G405890	1.8	124.7	432.8	-5.94	3.66e-08	7	15534166	15534235	hypothetical protein
Csa_2G350290	1.8	14.2	49.71	-2.97	0.0116	2	15935617	15936819	hypothetical protein
Csa_1G025240	1.8	43.2	148.8	-4.26	0.00014	1	2812045	2812946	hypothetical protein
Csa_5G610360	1.8	272.3	942.52	-5.97	3.07e-08	5	23730191	23731275	hypothetical protein
Csa_5G139790	-1.8	207.7	59.99	4.56	3.82e-05	5	3734098	3735139	hypothetical protein
Csa_3G264750	-1.8	1471.7	424.65	6.59	7.22e-10	3	16264809	16266129	hypothetical protein
Csa_3G144210	1.8	62.7	216.72	-4.91	7.88e-06	3	9592110	9592471	hypothetical protein
Csa_6G042990	1.8	324.8	1125.13	-6.4	2.29e-09	6	3421402	3423039	hypothetical protein
Csa_6G423450	1.8	10.2	35.69	-2.58	0.0315	6	19689922	19690851	Glycerol-3-phosphate acyltransferase 1 [Source:Projected from Arabidopsis thaliana (AT1G06520) UniProtKB/Swiss-Prot%3BAcc:Q9SHJ5]
Csa_3G046230	-1.8	1087	313.93	5.21	1.79e-06	3	3266251	3266316	O-methyltransferase-like protein
Csa_1G600170	-1.8	171	49.27	4.37	8.55e-05	1	23129597	23129852	hypothetical protein
Csa_7G428160	1.8	811	2805.22	-6.12	1.26e-08	7	16453646	16454565	Cellulose synthase A catalytic subunit 3 [UDP-forming] [Source:Projected from Arabidopsis thaliana (AT5G05170) UniProtKB/Swiss-Prot%3BAcc:Q941L0]
Csa_4G646360	-1.8	314	90.67	5.26	1.46e-06	4	22103713	22105559	hypothetical protein
Csa_1G422470	1.8	766.6	2652.26	-5.56	3.06e-07	1	15320454	15320741	hypothetical protein
Csa_6G513580	1.8	213.7	739.98	-6.09	1.5e-08	6	26609262	26609333	hypothetical protein
Csa_6G491640	-1.8	42.6	12.37	2.7	0.0236	6	23626535	23627107	hypothetical protein
Csa_4G627780	-1.8	42.2	12.15	2.74	0.0215	4	20386496	20387064	hypothetical protein
Csa_5G545560	1.8	845.2	2923.24	-6.2	7.92e-09	5	19264403	19265487	hypothetical protein
Csa_2G075330	1.8	21.7	74.94	-3.53	0.00203	2	6077959	6078655	hypothetical protein
Csa_3G183920	-1.8	1300	376.15	5.84	6.53e-08	3	12846322	12846850	hypothetical protein
Csa_3G748220	-1.8	49.3	14.35	2.95	0.0121	3	29044612	29044832	hypothetical protein
Csa_5G589890	-1.8	1669.4	483.68	6.4	2.29e-09	5	21178678	21179856	hypothetical protein
Csa_3G180260	1.8	4889.5	16860.9	-5.5	4.18e-07	3	12347142	12348070	hypothetical protein
Csa_1G025970	1.8	40.6	139.19	-3.68	0.00121	1	2973765	2974600	hypothetical protein
Csa_4G050260	-1.8	40.5	11.68	2.62	0.0284	4	4071513	4071961	hypothetical protein
Csa_2G138780	-1.8	123.9	36.14	3.75	0.000956	2	8578188	8579440	Ethylene-responsive transcription factor ERF062 [Source:Projected from Arabidopsis thaliana (AT4G13620) UniProtKB/Swiss-Prot%3BAcc:Q9SVQ0]
Csa_7G253810	-1.8	9926.2	2883.97	7.11	2.3e-11	7	9202367	9203736	Mannitol transporter
Csa_6G421770	1.8	36.1	124.84	-4.08	0.000278	6	19521056	19521353	Protein trichome birefringence-like 43 [Source:Projected from Arabidopsis thaliana (AT2G30900) UniProtKB/Swiss-Prot%3BAcc:Q6DR10]
Csa_7G073570	-1.8	2522	732.86	5.79	8.37e-08	7	4914757	4915265	hypothetical protein
Csa_7G433150	-1.8	6380	1854.96	6.2	7.76e-09	7	17332118	17332647	Lactoylglutathione lyase
Csa_2G408420	-1.8	148.2	43.12	4.13	0.000231	2	21187720	21187868	hypothetical protein
Csa_1G005510	1.8	91.6	313.68	-5.29	1.19e-06	1	1008972	1009457	hypothetical protein
Csa_1G025080	1.8	91.5	314.14	-5.51	3.81e-07	1	2714363	2714524	hypothetical protein
Csa_5G606450	1.8	34.5	117.94	-4.11	0.000249	5	22870693	22872260	hypothetical protein
Csa_3G182000	-1.8	62.6	18.27	3.35	0.00368	3	12551795	12552519	hypothetical protein
Csa_1G276440	-1.8	72.7	21.19	3.55	0.0019	1	13169687	13169989	hypothetical protein
Csa_4G126480	1.8	76	259.51	-4.96	6.12e-06	4	7700206	7702450	hypothetical protein
Csa_4G006330	-1.8	53.8	15.59	3	0.0106	4	1081556	1081720	hypothetical protein
Csa_1G033260	1.8	21.4	73.95	-3.35	0.00364	1	3594344	3595353	hypothetical protein
Csa_6G153490	1.8	428.6	1469.86	-4.81	1.29e-05	6	10876949	10877083	hypothetical protein
Csa_5G608500	-1.8	612	178.86	6.22	6.97e-09	5	23483825	23484880	Probable carboxylesterase 6 [Source:Projected from Arabidopsis thaliana (AT1G68620) UniProtKB/Swiss-Prot%3BAcc:Q9SX25]
Csa_6G382350	1.8	26	88.45	-3.64	0.00139	6	17158650	17159071	hypothetical protein
Csa_1G633420	-1.8	45.4	13.21	2.89	0.0144	1	25361687	25362913	E3 ubiquitin-protein ligase PUB24 [Source:Projected from Arabidopsis thaliana (AT3G11840) UniProtKB/Swiss-Prot%3BAcc:Q9SF15]
Csa_2G382680	1.8	250	855.13	-6.03	2.15e-08	2	19876759	19877680	hypothetical protein
Csa_4G638320	-1.8	6645.7	1944.4	6.47	1.55e-09	4	20854449	20854901	hypothetical protein
Csa_6G511630	1.8	124.5	424.93	-5.76	1e-07	6	26365809	26366361	hypothetical protein
Csa_1G418260	-1.8	37.2	10.87	2.69	0.0238	1	15144246	15144363	hypothetical protein
Csa_3G881870	1.8	1447.6	4944.86	-6.74	2.6e-10	3	37366796	37367642	hypothetical protein
Csa_2G248130	1.8	139.8	476.1	-5.02	4.78e-06	2	12019227	12019685	hypothetical protein
Csa_1G263960	1.8	19.9	67.58	-3.3	0.00423	1	12716666	12716795	hypothetical protein
Csa_6G124120	1.8	21.1	72.52	-3.39	0.00322	6	8562227	8562545	Indole-3-acetic acid-amido synthetase GH3.10 [Source:Projected from Arabidopsis thaliana (AT4G03400) UniProtKB/Swiss-Prot%3BAcc:Q9ZNS2]
Csa_2G020970	1.8	16.1	54.8	-3.05	0.00912	2	2516243	2516560	hypothetical protein
Csa_1G560760	1.8	450.2	1534.57	-6.35	3.19e-09	1	20415631	20415678	hypothetical protein
Csa_5G638370	1.8	42.7	144.81	-4.39	7.87e-05	5	26558729	26559831	hypothetical protein
Csa_5G622750	-1.8	947	277.87	6.24	6.13e-09	5	24690090	24691091	hypothetical protein
Csa_3G836500	-1.8	4779.3	1403.58	6.45	1.69e-09	3	33403800	33404128	Formate dehydrogenase
Csa_2G348850	1.8	347.9	1184.65	-6.1	1.41e-08	2	15724200	15724564	hypothetical protein
Csa_5G157970	1.8	28	95.29	-3.82	0.000741	5	5674856	5675261	hypothetical protein
Csa_2G002510	-1.8	88.9	26.17	3.74	0.000985	2	615952	616093	hypothetical protein
Csa_6G504720	1.8	381.9	1299.25	-6.57	7.92e-10	6	25644244	25645142	hypothetical protein
Csa_4G652770	1.8	270.8	919.64	-5.58	2.72e-07	4	22800805	22803004	hypothetical protein
Csa_2G401240	-1.8	183.6	54.07	4.73	1.84e-05	2	20391190	20391814	hypothetical protein
Csa_5G622520	1.8	212.4	721.7	-6.21	7.67e-09	5	24559714	24560083	hypothetical protein
Csa_6G522750	-1.8	1448.6	426.62	5.18	2.07e-06	6	27995714	27996021	hypothetical protein
Csa_6G514860	1.8	1516	5148.25	-6	2.65e-08	6	26730682	26731296	hypothetical protein
Csa_1G507470	1.8	186.2	632.56	-6.02	2.33e-08	1	18009332	18010978	hypothetical protein
Csa_5G612840	-1.8	913.7	269.23	6.24	6.26e-09	5	24053126	24053598	hypothetical protein
Csa_5G635430	1.8	16.3	55.49	-2.92	0.0131	5	26169407	26169624	hypothetical protein
Csa_2G000130	1.8	709.9	2406.24	-6.58	7.36e-10	2	101345	101752	hypothetical protein
Csa_4G365050	1.8	53.8	182.13	-4.09	0.000271	4	14849637	14849921	hypothetical protein
Csa_1G264580	1.8	98.5	333.3	-4.75	1.65e-05	1	12819184	12820616	hypothetical protein
Csa_6G110820	-1.8	462	136.39	5.41	6.67e-07	6	7521173	7524043	hypothetical protein
Csa_5G161940	1.8	111.4	376.28	-5.28	1.31e-06	5	6070574	6071104	hypothetical protein
Csa_2G351560	-1.8	257.7	76.36	4.05	0.000312	2	16113034	16113189	hypothetical protein
Csa_4G641590	-1.8	414.1	122.52	5.63	2.09e-07	4	21372441	21372986	hypothetical protein
Csa_6G483235	1.8	14.8	49.56	-2.74	0.0214	6	22103746	22104060	hypothetical protein
Csa_7G327730	-1.8	3273.6	968.78	6.62	5.74e-10	7	11458164	11458754	hypothetical protein
Csa_7G449420	1.8	15679.1	52988.5	-6.73	2.8e-10	7	18508238	18509585	hypothetical protein
Csa_5G318390	-1.8	58	17.13	3.14	0.00692	5	12917490	12920263	AMP dependent ligase
Csa_6G074560	1.8	53.3	179.74	-4.7	2.11e-05	6	4968165	4968513	hypothetical protein
Csa_6G011700	1.8	37.5	125.57	-3.66	0.00131	6	1279833	1280216	hypothetical protein
Csa_3G516510	1.8	271.1	913.17	-5.49	4.35e-07	3	21465459	21465743	hypothetical protein
Csa_7G405880	1.8	302.4	1019.73	-6.37	2.82e-09	7	15532519	15532649	hypothetical protein
Csa_2G381790	1.8	103.8	350.14	-5.12	2.91e-06	2	19616445	19617947	hypothetical protein
Csa_5G641590	1.8	30.6	102.8	-3.59	0.00169	5	26721659	26722145	hypothetical protein
Csa_5G171720	1.8	32.9	111.03	-4.03	0.000342	5	6889676	6890607	hypothetical protein
Csa_1G696455	-1.8	249.5	74.12	4	0.000387	1	27936202	27936471	hypothetical protein
Csa_4G043880	-1.8	294.2	87.53	5.2	1.91e-06	4	3387444	3389308	hypothetical protein
Csa_7G067370	1.8	1274	4285.83	-4.57	3.74e-05	7	4106507	4107189	Phloem filament protein
Csa_1G039000	1.7	199.3	670.72	-5.46	5.11e-07	1	3710316	3710565	hypothetical protein
Csa_4G648560	1.7	37.1	124.61	-4.23	0.000153	4	22256230	22256703	hypothetical protein
Csa_6G497250	1.7	283.5	953.42	-6.01	2.5e-08	6	24459926	24460825	hypothetical protein
Csa_1G074930	1.7	178.7	599.42	-5.5	4.13e-07	1	7661908	7664223	hypothetical protein
Csa_6G491030	-1.7	85.9	25.51	3.68	0.00121	6	23552594	23553555	hypothetical protein
Csa_3G611380	-1.7	66.1	19.73	3.33	0.0039	3	23784765	23785798	hypothetical protein
Csa_6G425080	-1.7	1351.5	402.61	6.41	2.16e-09	6	19831504	19833009	hypothetical protein
Csa_4G132680	-1.7	522.9	156.1	5.21	1.86e-06	4	7987716	7988943	hypothetical protein
Csa_1G528590	1.7	181.4	609.37	-5.91	4.41e-08	1	18580942	18583218	Catalytic
Csa_6G492220	1.7	63.3	211.78	-4.74	1.76e-05	6	23692447	23693322	hypothetical protein
Csa_2G352410	-1.7	98.4	29.36	3.61	0.00154	2	16293475	16293782	hypothetical protein
Csa_6G366550	-1.7	671.5	200.6	4.97	6.03e-06	6	16771864	16772395	hypothetical protein
Csa_3G151490	-1.7	714.4	213.42	5.26	1.43e-06	3	10449364	10449999	hypothetical protein
Csa_6G522780	-1.7	472.9	141.18	5.5	4.07e-07	6	28012101	28012803	DNA replication licensing factor MCM3 [Source:Projected from Arabidopsis thaliana (AT5G46280) UniProtKB/Swiss-Prot%3BAcc:Q9FL33]
Csa_3G435030	1.7	740	2477.99	-6.83	1.52e-10	3	20483196	20483748	hypothetical protein
Csa_3G236050	1.7	246.5	825.27	-5.76	9.84e-08	3	15219874	15220114	hypothetical protein
Csa_7G071470	1.7	222.8	745.92	-5.98	2.86e-08	7	4599243	4600030	hypothetical protein
Csa_5G604090	-1.7	862.8	257.74	6.28	5.04e-09	5	22380742	22381095	hypothetical protein
Csa_2G348970	1.7	752.7	2515.13	-5.93	3.88e-08	2	15782323	15783780	hypothetical protein
Csa_7G073480	1.7	15.4	51.58	-3.02	0.0101	7	4870560	4872065	hypothetical protein
Csa_1G445860	1.7	43492.5	145277	-6.99	4.98e-11	1	16272918	16273602	Chlorophyll A/B binding protein
Csa_1G527875	1.7	79.2	264.71	-3.94	0.000483	1	18413143	18413847	hypothetical protein
Csa_7G047970	1.7	248.2	828.55	-5.77	9.37e-08	7	2947532	2947695	hypothetical protein
Csa_2G386120	1.7	725.1	2419.43	-6.75	2.44e-10	2	20182336	20185553	hypothetical protein
Csa_4G652140	-1.7	186.3	55.82	4.74	1.74e-05	4	22711967	22713579	hypothetical protein
Csa_7G432600	1.7	10167.7	33910.5	-7.24	9.23e-12	7	17299336	17299909	hypothetical protein
Csa_7G209560	-1.7	190.1	57.22	3.84	0.000705	7	7462035	7462906	hypothetical protein
Csa_1G586900	1.7	39.9	132.26	-4.12	0.000244	1	22053437	22053928	hypothetical protein
Csa_7G066280	1.7	33.6	111.4	-3.95	0.000461	7	4018211	4018660	Root phototropism protein 3 [Source:Projected from Arabidopsis thaliana (AT5G64330) UniProtKB/Swiss-Prot%3BAcc:Q9FMF5]
Csa_1G665920	1.7	12.2	40.42	-2.62	0.0285	1	27041570	27041854	hypothetical protein
Csa_3G182190	-1.7	116.4	34.96	4.09	0.000274	3	12650584	12651024	hypothetical protein
Csa_5G643310	-1.7	2077.5	624.83	6.45	1.72e-09	5	26909838	26910483	hypothetical protein
Csa_3G792060	-1.7	328.9	98.83	5.34	9.22e-07	3	30676529	30676746	hypothetical protein
Csa_4G314440	-1.7	9606.5	2893.99	5.99	2.77e-08	4	13091446	13091586	hypothetical protein
Csa_1G015600	1.7	1772.6	5884.04	-6.6	6.43e-10	1	2027207	2029351	hypothetical protein
Csa_3G166350	1.7	30.5	100.8	-3.66	0.00131	3	11097154	11097626	hypothetical protein
Csa_2G380090	1.7	18.5	61.5	-3.22	0.00553	2	19501284	19501290	hypothetical protein
Csa_6G499820	-1.7	78.2	23.68	3.31	0.00417	6	24840125	24840572	hypothetical protein
Csa_1G009590	-1.7	148.4	44.69	4.33	0.000101	1	1387938	1388115	hypothetical protein
Csa_4G120790	1.7	59.6	197.21	-4.09	0.000273	4	7440048	7441016	hypothetical protein
Csa_6G491060	-1.7	823.9	248.83	5.94	3.7e-08	6	23571408	23573024	hypothetical protein
Csa_7G011870	1.7	33.7	111.28	-4.02	0.000348	7	734593	734756	Ubiquitin carrier protein
Csa_4G293860	1.7	617.1	2040	-6.5	1.22e-09	4	11751703	11752167	PPa4 [Source:Projected from Arabidopsis thaliana (AT3G53620) UniProtKB/TrEMBL%3BAcc:A0A178VKC0]
Csa_4G310720	-1.7	6233.2	1885.21	5.44	5.6e-07	4	12868217	12868693	hypothetical protein
Csa_4G001730	-1.7	40.4	12.19	2.62	0.0285	4	404485	405555	hypothetical protein
Csa_2G223160	-1.7	82.9	25.18	3.42	0.00291	2	10811796	10812058	Homocysteine S-methyltransferase 3 [Source:Projected from Arabidopsis thaliana (AT3G22740) UniProtKB/Swiss-Prot%3BAcc:Q8LAX0]
Csa_6G150540	-1.7	457.5	138.7	5.07	3.67e-06	6	10575272	10575387	Histone deacetylase 2a
Csa_3G734110	1.7	50.3	165.59	-4.16	0.000208	3	28010174	28012071	Aspartic proteinase nepenthesin-2
Csa_1G042330	1.7	114.5	376.54	-5.01	4.93e-06	1	4251462	4251668	hypothetical protein
Csa_2G354990	1.7	95.8	316.34	-4.92	7.49e-06	2	16652340	16652776	hypothetical protein
Csa_6G492280	1.7	45.9	151.85	-4.24	0.000146	6	23724655	23726597	hypothetical protein
Csa_5G524850	1.7	35.6	117.69	-4.04	0.000324	5	18669766	18670774	hypothetical protein
Csa_3G852640	-1.7	484.4	147.1	4.8	1.34e-05	3	35519450	35520265	Cytochrome P450
Csa_1G266180	-1.7	207.3	62.96	4.72	1.92e-05	1	12901885	12902913	hypothetical protein
Csa_3G739000	-1.7	3804.7	1155.21	5.79	8.48e-08	3	28535614	28537812	hypothetical protein
Csa_6G141420	-1.7	772.4	234.42	5.88	5.12e-08	6	10094173	10094292	Cytokinin riboside 5'-monophosphate phosphoribohydrolase [Source:Projected from Arabidopsis thaliana (AT2G28305) UniProtKB/TrEMBL%3BAcc:A0A178VS96]
Csa_3G736830	-1.7	152.4	46.31	4.37	8.84e-05	3	28440420	28440694	hypothetical protein
Csa_1G045560	1.7	1529.3	5033.67	-7	4.74e-11	1	5011944	5012559	hypothetical protein
Csa_7G389480	1.7	42.2	138.2	-3.67	0.00129	7	14500894	14501838	hypothetical protein
Csa_6G148200	1.7	223.8	734.98	-6.07	1.67e-08	6	10333795	10333820	hypothetical protein
Csa_1G527920	-1.7	231.6	70.58	4.93	7.22e-06	1	18422936	18423540	hypothetical protein
Csa_5G060150	1.7	52.8	173.78	-4.28	0.000125	5	1999430	1999808	hypothetical protein
Csa_5G097460	1.7	28.9	94.43	-3.36	0.00352	5	2780261	2781160	hypothetical protein
Csa_4G338955	1.7	31	102.28	-3.82	0.000744	4	14000284	14000496	hypothetical protein
Csa_1G004120	1.7	10.2	33.83	-2.41	0.0475	1	646637	646832	hypothetical protein
Csa_1G665900	1.7	171.7	561.83	-4.64	2.68e-05	1	27003174	27003493	hypothetical protein
Csa_1G045890	-1.7	600.6	183.22	5.38	7.79e-07	1	5193557	5194012	hypothetical protein
Csa_5G495950	1.7	27.7	90.75	-3.68	0.00124	5	17408754	17408838	Elongation factor 1-alpha
Csa_1G075020	1.7	356.1	1166.72	-6	2.54e-08	1	7720896	7721552	hypothetical protein
Csa_5G608360	-1.7	208.6	63.85	3.73	0.00103	5	23399019	23399138	DVL5 [Source:Projected from Arabidopsis thaliana (AT1G68825) UniProtKB/TrEMBL%3BAcc:Q6X5T8]
Csa_6G076720	-1.7	1427.6	435.81	6.07	1.74e-08	6	5067696	5067779	hypothetical protein
Csa_1G538210	-1.7	369.5	113.01	5.07	3.62e-06	1	19742915	19744032	hypothetical protein
Csa_3G144170	-1.7	1030.4	314.81	5.92	4.07e-08	3	9573587	9574525	hypothetical protein
Csa_7G308910	-1.7	6611.8	2019.32	6.17	9.36e-09	7	10756510	10757864	hypothetical protein
Csa_1G031880	1.7	265.7	869.22	-6.11	1.4e-08	1	3406384	3406832	hypothetical protein
Csa_3G827360	1.7	12.9	42.43	-2.77	0.0197	3	32982879	32983369	hypothetical protein
Csa_7G299340	1.7	45.4	149.22	-4.11	0.000254	7	10488745	10491382	hypothetical protein
Csa_1G042955	1.7	516.3	1688.67	-6.32	3.77e-09	1	4606447	4607004	hypothetical protein
Csa_7G056500	1.7	996.3	3256.21	-1.52	0.251	7	3333188	3333211	Phloem protein 2
Csa_3G008890	1.7	496.6	1621.72	-6.49	1.3e-09	3	1010425	1010430	hypothetical protein
Csa_6G311530	-1.7	708.8	217.11	6.1	1.41e-08	6	14845511	14846870	hypothetical protein
Csa_3G698510	1.7	23.5	76.22	-3.41	0.00307	3	26555578	26556230	hypothetical protein
Csa_6G421600	1.7	129.7	423.35	-5.24	1.6e-06	6	19409830	19412057	hypothetical protein
Csa_3G696850	-1.7	1480.3	453.41	6.16	9.91e-09	3	26437533	26439202	hypothetical protein
Csa_2G416810	-1.7	45	13.76	2.81	0.0177	2	21607994	21608212	hypothetical protein
Csa_3G815400	1.7	28.1	91.16	-3.46	0.00257	3	31465330	31468278	hypothetical protein
Csa_4G418550	-1.7	45.2	13.91	2.81	0.0176	4	15723045	15723230	hypothetical protein
Csa_5G571460	-1.7	992	304.28	6.14	1.16e-08	5	19935697	19937143	hypothetical protein
Csa_7G329380	1.7	525.2	1708.98	-6.35	3.22e-09	7	11704507	11705249	hypothetical protein
Csa_1G596520	1.7	1133.7	3690.67	-6.86	1.2e-10	1	22581450	22581757	hypothetical protein
Csa_6G518310	1.7	16.8	54.95	-2.87	0.015	6	27480083	27480340	hypothetical protein
Csa_1G050020	-1.7	7331.1	2253.26	6.67	4.24e-10	1	5694691	5696678	hypothetical protein
Csa_6G421670	1.7	98.9	322.16	-4.94	6.72e-06	6	19469139	19469629	hypothetical protein
Csa_3G126960	1.7	12.5	40.6	-2.7	0.0237	3	7902108	7902386	hypothetical protein
Csa_6G517100	-1.7	73.7	22.77	3.34	0.00372	6	27070484	27071564	hypothetical protein
Csa_1G024280	1.7	23	74.87	-3.24	0.00517	1	2525987	2526250	hypothetical protein
Csa_1G256750	1.7	56.3	183.19	-4.49	5.35e-05	1	12559333	12559476	hypothetical protein
Csa_4G022260	1.7	18.5	60.7	-3.01	0.0104	4	2383584	2383854	hypothetical protein
Csa_3G881750	1.7	183.3	594.25	-5.65	1.8e-07	3	37293954	37295293	hypothetical protein
Csa_5G569350	-1.7	4379.1	1349.33	6.4	2.39e-09	5	19843628	19846207	DELLA protein GAIP-B
Csa_2G415520	1.7	43	140.06	-4.21	0.000168	2	21327999	21328843	hypothetical protein
Csa_7G071540	-1.7	4847.5	1495.63	5.43	5.96e-07	7	4626334	4626752	Brg-1 associated factor
Csa_5G622690	-1.7	42.1	13.03	2.59	0.0307	5	24666560	24667780	Protein WHAT'S THIS FACTOR 9%2C mitochondrial [Source:Projected from Arabidopsis thaliana (AT2G39120) UniProtKB/Swiss-Prot%3BAcc:Q9ZUZ6]
Csa_5G503560	1.7	42.6	137.42	-4.19	0.000181	5	17517023	17518816	hypothetical protein
Csa_1G708660	1.7	460.6	1493.3	-5.24	1.56e-06	1	28901073	28901694	hypothetical protein
Csa_1G470300	1.7	163.7	530.56	-4.76	1.58e-05	1	16919939	16920350	hypothetical protein
Csa_3G877610	-1.7	1812.9	560.46	6.35	3.17e-09	3	36772374	36774880	hypothetical protein
Csa_3G731790	-1.7	2971.3	918.56	6.24	6.12e-09	3	27617226	27617531	hypothetical protein
Csa_1G008410	-1.7	400.6	124.03	5.21	1.83e-06	1	1270164	1270906	hypothetical protein
Csa_4G563190	-1.7	2501.2	773.24	5.95	3.5e-08	4	18496555	18497117	Anthranilate synthase alpha subunit 2%2C chloroplastic [Source:Projected from Arabidopsis thaliana (AT2G29690) UniProtKB/Swiss-Prot%3BAcc:P32069]
Csa_3G710730	1.7	1254.5	4057.6	-5.84	6.53e-08	3	26841791	26843185	hypothetical protein
Csa_5G258200	-1.7	53.2	16.59	2.69	0.0244	5	10734721	10734945	hypothetical protein
Csa_1G267240	1.7	21.2	68.86	-3.28	0.00461	1	12955091	12956249	hypothetical protein
Csa_3G124880	-1.7	221.9	68.82	4.16	0.000202	3	7519081	7519444	hypothetical protein
Csa_4G378010	1.7	752.1	2430.51	-5.85	6.06e-08	4	15142626	15144051	hypothetical protein
Csa_2G225320	1.7	141.6	458.33	-4.4	7.51e-05	2	10951237	10951412	hypothetical protein
Csa_5G172890	-1.7	396	122.47	5.21	1.86e-06	5	7067865	7069745	Glycerol-3-phosphate transporter
Csa_5G150400	-1.7	963.6	298.38	1.85	0.146	5	4547596	4547947	hypothetical protein
Csa_3G872740	1.7	4481.5	14468.3	-6.38	2.62e-09	3	36477800	36478270	hypothetical protein
Csa_4G094000	1.7	7861.3	25374.5	-6.54	9.59e-10	4	6167520	6170155	hypothetical protein
Csa_4G052640	-1.7	126.6	39.17	3.98	0.000416	4	4403225	4404363	hypothetical protein
Csa_7G213180	-1.7	104.6	32.43	3.7	0.00114	7	7695390	7695495	1%2C4-alpha-glucan-branching enzyme 3%2C chloroplastic/amyloplastic [Source:Projected from Arabidopsis thaliana (AT3G20440) UniProtKB/Swiss-Prot%3BAcc:D2WL32]
Csa_4G038720	-1.7	79.1	24.56	3.3	0.00427	4	3277587	3278017	hypothetical protein
Csa_6G014550	-1.7	1320.9	409.7	5.85	6.2e-08	6	1581801	1583636	hypothetical protein
Csa_1G004330	-1.7	207.1	64.24	4.6	3.3e-05	1	797916	798296	hypothetical protein
Csa_3G457670	-1.7	188.9	58.6	4.65	2.61e-05	3	20795896	20796243	hypothetical protein
Csa_3G624020	1.7	234.3	753.92	-6.09	1.55e-08	3	24134831	24134910	hypothetical protein
Csa_6G502010	-1.7	510.2	158.34	4.9	8.43e-06	6	25241491	25241548	hypothetical protein
Csa_5G485690	1.7	25.1	80.92	-2.65	0.0265	5	16965281	16965441	Cystatin
Csa_2G011500	-1.7	677.2	210.67	5.71	1.3e-07	2	2066148	2066712	hypothetical protein
Csa_4G048020	-1.7	44.2	13.69	2.7	0.0236	4	3848215	3848346	hypothetical protein
Csa_3G728100	1.7	357.8	1148.28	-6.11	1.34e-08	3	27230934	27232390	hypothetical protein
Csa_2G423560	-1.7	196.7	61.28	4.7	2.04e-05	2	21953604	21954354	hypothetical protein
Csa_4G607050	-1.7	910.2	283.75	5.35	8.74e-07	4	19319778	19320165	arginine/serine-rich 45 [Source:Projected from Arabidopsis thaliana (AT1G16610) TAIR%3BAcc:AT1G16610]
Csa_4G642500	1.7	1563	5012.08	-6.84	1.35e-10	4	21572512	21572841	hypothetical protein
Csa_4G378780	1.7	245.1	786.03	-5.79	8.48e-08	4	15227139	15227471	hypothetical protein
Csa_4G015730	-1.7	72.8	22.77	3.39	0.00326	4	2030368	2030600	hypothetical protein
Csa_1G568490	1.7	24	77.5	-3.31	0.00411	1	20674995	20675026	hypothetical protein
Csa_2G351820	1.7	1187.5	3801.99	-6.18	9.13e-09	2	16244593	16245469	Vacuolar processing enzyme
Csa_1G072440	1.7	263.4	842.91	-6.06	1.83e-08	1	7300824	7301770	hypothetical protein
Csa_2G000630	-1.7	151.4	47.29	3.83	0.000719	2	347985	348289	hypothetical protein
Csa_6G000110	-1.7	136.1	42.49	3.91	0.00053	6	59338	59565	Protein phosphatase 2c
Csa_3G734960	-1.7	39.8	12.52	2.55	0.0342	3	28208258	28208285	hypothetical protein
Csa_6G141400	1.7	20.8	67.17	-3.04	0.00932	6	10083435	10084066	hypothetical protein
Csa_6G496440	1.7	501	1601.84	-6.16	9.91e-09	6	24208155	24208592	hypothetical protein
Csa_6G141350	-1.7	2371.6	742.17	5.44	5.78e-07	6	10005930	10006562	hypothetical protein
Csa_2G421010	-1.7	270.7	84.66	4.57	3.67e-05	2	21891501	21892233	hypothetical protein
Csa_5G549170	1.7	62	198.11	-4.7	2.08e-05	5	19430534	19431146	hypothetical protein
Csa_7G007860	1.7	426.4	1362.77	-6.18	9.04e-09	7	390339	391899	hypothetical protein
Csa_3G123180	1.7	1479	4723.14	-6.64	5.25e-10	3	7390192	7390976	hypothetical protein
Csa_6G151730	-1.7	3623.5	1135.18	5.66	1.78e-07	6	10698105	10698359	hypothetical protein
Csa_6G483320	1.7	1093.6	3488.27	-6.19	8.58e-09	6	22179154	22179793	hypothetical protein
Csa_4G110050	-1.7	31227.1	9788.16	6.11	1.4e-08	4	7087034	7088240	hypothetical protein
Csa_6G525450	1.7	840.3	2679.4	-6.52	1.13e-09	6	28518982	28519783	hypothetical protein
Csa_3G000150	-1.7	320.1	100.52	4.92	7.5e-06	3	125073	125991	hypothetical protein
Csa_4G001510	1.7	398.4	1271.71	-5.57	2.8e-07	4	277379	277986	hypothetical protein
Csa_4G443130	-1.7	401.7	125.85	4.67	2.35e-05	4	16783497	16783977	hypothetical protein
Csa_5G623510	1.7	74.6	237.18	-4.28	0.000126	5	24861934	24862805	hypothetical protein
Csa_4G003660	-1.7	1997.3	626.96	5.62	2.15e-07	4	673060	674324	hypothetical protein
Csa_5G570400	-1.7	775.8	243.77	4.75	1.66e-05	5	19906682	19906786	10 kDa chaperonin%2C mitochondrial [Source:Projected from Arabidopsis thaliana (AT1G14980) UniProtKB/Swiss-Prot%3BAcc:P34893]
Csa_6G411180	-1.7	45	14.09	2.63	0.0278	6	19030486	19032091	hypothetical protein
Csa_5G517150	1.7	817.2	2600.92	-6.25	6.02e-09	5	18115730	18116084	Protein kinase APK1B%2C chloroplast
Csa_1G002040	1.7	32.2	102.31	-3.79	0.000843	1	315479	315934	hypothetical protein
Csa_6G046310	-1.7	105.8	33.31	3.77	0.000908	6	3742468	3743078	hypothetical protein
Csa_2G108680	-1.7	48.3	15.23	2.75	0.0205	2	7701179	7701296	hypothetical protein
Csa_7G073410	1.7	544.7	1733.12	-6.15	1.06e-08	7	4849662	4850438	hypothetical protein
Csa_6G486710	1.7	45.5	145.15	-4.17	0.000198	6	22562173	22562234	hypothetical protein
Csa_6G497260	-1.7	38.2	12.16	2.19	0.0768	6	24461950	24462595	hypothetical protein
Csa_7G420790	-1.7	1446.2	455.32	5.43	5.88e-07	7	16191450	16191795	hypothetical protein
Csa_2G353480	-1.7	9011.1	2837.47	5.34	9.43e-07	2	16355624	16356007	Squalene epoxidase
Csa_5G609110	1.7	195.1	618.68	-5.3	1.16e-06	5	23561131	23561957	hypothetical protein
Csa_1G015870	1.7	44.1	139.91	-4.22	0.000163	1	2196957	2197823	hypothetical protein
Csa_4G046760	1.7	23.9	76.55	-3.23	0.0053	4	3665754	3665882	hypothetical protein
Csa_5G579050	-1.7	45	14.2	2.68	0.025	5	20474529	20475097	hypothetical protein
Csa_5G649350	1.7	249.7	791.23	-5.71	1.32e-07	5	27622098	27622182	hypothetical protein
Csa_6G367150	1.7	59.6	188.12	-4.42	7.11e-05	6	16851739	16851884	hypothetical protein
Csa_1G064680	1.7	79.3	251.41	-4.01	0.000361	1	6800050	6800363	hypothetical protein
Csa_6G507470	-1.7	95.7	30.24	3.69	0.00117	6	26061690	26062975	hypothetical protein
Csa_1G701210	1.7	22.2	69.62	-3.08	0.00838	1	28222957	28223079	hypothetical protein
Csa_2G421000	-1.7	50.9	15.99	2.7	0.0236	2	21890537	21890705	hypothetical protein
Csa_2G264020	1.7	182.2	575.51	-5.4	6.84e-07	2	12758987	12759489	hypothetical protein
Csa_6G401070	-1.7	89.4	28.18	3.25	0.00497	6	17850614	17851002	DNA gyrase subunit A%2C chloroplastic/mitochondrial [Source:Projected from Arabidopsis thaliana (AT3G10690) UniProtKB/Swiss-Prot%3BAcc:Q9CAF6]
Csa_7G394640	1.7	29.2	92.57	-3.63	0.00148	7	15040466	15041051	hypothetical protein
Csa_6G510980	1.7	16.8	52.67	-2.92	0.0132	6	26301659	26302228	hypothetical protein
Csa_3G119280	1.7	217.3	686.22	-5.93	3.81e-08	3	6626882	6627561	hypothetical protein
Csa_5G647400	-1.7	230	73	4.68	2.23e-05	5	27351449	27353574	hypothetical protein
Csa_6G087850	1.7	1479.5	4665.86	-5.99	2.72e-08	6	5837311	5838896	hypothetical protein
Csa_4G004930	1.7	215.5	679.02	-5.1	3.09e-06	4	825861	826185	hypothetical protein
Csa_7G024010	1.7	111.4	350.3	-4.95	6.68e-06	7	1271522	1271625	hypothetical protein
Csa_7G433210	-1.7	54.2	17.24	2.87	0.015	7	17354918	17356065	hypothetical protein
Csa_6G454420	-1.7	200.1	63.28	4.03	0.000335	6	21790405	21790881	hypothetical protein
Csa_4G193760	-1.7	256.6	81.56	4.64	2.67e-05	4	9612499	9613001	Amino acid transporter ANT1 [Source:Projected from Arabidopsis thaliana (AT3G11900) UniProtKB/Swiss-Prot%3BAcc:Q9SF09]
Csa_4G641660	-1.7	266.5	84.71	4.58	3.57e-05	4	21409958	21410305	hypothetical protein
Csa_3G702600	-1.7	263.4	83.72	4.93	7.24e-06	3	26650765	26652394	hypothetical protein
Csa_1G024240	1.7	116.5	367.55	-5.16	2.4e-06	1	2470848	2471532	hypothetical protein
Csa_2G006850	1.7	57.7	181.53	-4.54	4.22e-05	2	1247388	1247751	hypothetical protein
Csa_7G447150	-1.7	68.4	21.86	2.89	0.0142	7	17893373	17894226	hypothetical protein
Csa_6G012260	-1.7	82.4	26.06	3.24	0.00511	6	1341065	1341220	hypothetical protein
Csa_5G440090	-1.7	33.8	10.72	2.39	0.05	5	15879530	15880892	hypothetical protein
Csa_3G011810	1.7	426.2	1338.72	-5.63	2.07e-07	3	1271481	1272140	hypothetical protein
Csa_4G308650	-1.7	336.6	107.07	5.09	3.31e-06	4	12753048	12754708	hypothetical protein
Csa_2G361740	1.7	180.4	564.7	-4.74	1.71e-05	2	17352827	17353107	hypothetical protein
Csa_1G063560	1.7	1158	3635.5	-6.14	1.16e-08	1	6711604	6712146	hypothetical protein
Csa_3G822310	-1.6	286.8	91.33	5.03	4.43e-06	3	32199646	32199899	hypothetical protein
Csa_4G638430	1.6	154.6	483.7	-4.5	5.02e-05	4	20924433	20924869	hypothetical protein
Csa_2G277000	1.6	162.4	509.31	-5.53	3.54e-07	2	13162240	13162721	hypothetical protein
Csa_6G087190	-1.6	41.8	13.36	2.67	0.0252	6	5720908	5721933	hypothetical protein
Csa_4G062370	-1.6	56	17.83	2.95	0.0121	4	4973294	4973311	hypothetical protein
Csa_1G532340	1.6	27.9	87.36	-3.07	0.00876	1	18823625	18824708	Potassium transporter 1 [Source:Projected from Arabidopsis thaliana (AT2G30070) UniProtKB/Swiss-Prot%3BAcc:O22397]
Csa_2G381870	1.6	139.4	437.26	-5.43	6.03e-07	2	19656265	19656916	Adenine phosphoribosyltransferase 5 [Source:Projected from Arabidopsis thaliana (AT5G11160) UniProtKB/Swiss-Prot%3BAcc:Q9LFP0]
Csa_1G073750	1.6	100.1	314.45	-4.82	1.18e-05	1	7529821	7531034	Sphingolipid delta(4)-desaturase DES1-like [Source:Projected from Arabidopsis thaliana (AT4G04930) UniProtKB/Swiss-Prot%3BAcc:Q9ZPH4]
Csa_4G006050	-1.6	1594.9	510.03	5.86	5.69e-08	4	902244	902513	hypothetical protein
Csa_6G349830	1.6	485.9	1519.16	-6.35	3.17e-09	6	15720245	15720832	hypothetical protein
Csa_2G014830	1.6	17.5	54.25	-2.87	0.0152	2	2430655	2433866	hypothetical protein
Csa_3G734050	1.6	53.7	167.26	-4.21	0.000169	3	27985087	27987243	hypothetical protein
Csa_1G186670	-1.6	215.9	69.22	4.71	1.98e-05	1	11299731	11300913	hypothetical protein
Csa_4G101790	1.6	270.6	844.94	-5.98	2.89e-08	4	6608808	6611664	Exocyst subunit Exo70 family protein [Source:Projected from Arabidopsis thaliana (AT3G29400) UniProtKB/TrEMBL%3BAcc:Q9LIA2]
Csa_1G542490	1.6	19.4	60.05	-2.3	0.0603	1	20089217	20089454	phloem lectin
Csa_3G434970	1.6	5572.1	17380.7	-6.32	3.91e-09	3	20450198	20450721	hypothetical protein
Csa_7G420830	1.6	463.1	1442.72	-5.86	5.92e-08	7	16213750	16214259	hypothetical protein
Csa_6G502750	1.6	52.9	165.03	-4.31	0.000113	6	25373338	25374660	hypothetical protein
Csa_1G569430	1.6	1502	4677.33	-6.66	4.59e-10	1	20971432	20971993	hypothetical protein
Csa_6G515500	1.6	12.2	38.29	-2.49	0.0393	6	26801671	26802024	hypothetical protein
Csa_6G513620	1.6	75.3	234.98	-4.72	1.93e-05	6	26620034	26620138	hypothetical protein
Csa_6G185290	-1.6	287.1	92.2	4.74	1.72e-05	6	11989762	11991093	hypothetical protein
Csa_5G609620	-1.6	78.1	25.15	3.22	0.00552	5	23574081	23576123	hypothetical protein
Csa_5G092900	1.6	677.1	2106.7	-6.3	4.21e-09	5	2691971	2693036	hypothetical protein
Csa_5G153160	1.6	1826.1	5677.61	-6.16	1.02e-08	5	5069577	5070534	hypothetical protein
Csa_5G583250	1.6	13.9	43.41	-2.7	0.0236	5	20676143	20676163	hypothetical protein
Csa_3G748240	-1.6	105.4	33.93	3.67	0.00128	3	29062154	29064020	hypothetical protein
Csa_3G882960	-1.6	104.4	33.6	3.78	0.000851	3	37485212	37486219	hypothetical protein
Csa_2G033880	-1.6	543.5	174.94	5.41	6.61e-07	2	3235578	3235665	hypothetical protein
Csa_7G253740	-1.6	127.5	41.04	4.03	0.000333	7	9148428	9150029	hypothetical protein
Csa_5G647380	-1.6	318.7	102.64	5.06	3.77e-06	5	27346884	27348849	hypothetical protein
Csa_1G418240	1.6	3059.8	9505.06	-6.19	8.25e-09	1	15114107	15117125	hypothetical protein
Csa_5G173520	-1.6	482.2	155.02	4.87	9.61e-06	5	7172347	7172779	F-box protein PP2-A14 [Source:Projected from Arabidopsis thaliana (AT5G52120) UniProtKB/Swiss-Prot%3BAcc:Q9FJ80]
Csa_5G159600	1.6	286	888.76	-5.81	7.71e-08	5	5777689	5778783	hypothetical protein
Csa_7G235750	1.6	10.4	31.85	-2.25	0.0675	7	8386031	8386373	hypothetical protein
Csa_3G128830	1.6	78.5	243.64	-4.72	1.87e-05	3	8182357	8183541	hypothetical protein
Csa_1G499320	1.6	34.5	106.6	-3.69	0.00118	1	17678458	17678677	hypothetical protein
Csa_1G569210	1.6	66	204.75	-4.53	4.39e-05	1	20857768	20858438	hypothetical protein
Csa_4G022350	-1.6	439.7	141.99	5.16	2.34e-06	4	2439188	2442242	hypothetical protein
Csa_2G237140	1.6	138.5	429.68	-5.39	7.36e-07	2	11559499	11560098	hypothetical protein
Csa_1G023060	-1.6	595.6	192.01	4.96	6.14e-06	1	2343349	2343587	hypothetical protein
Csa_4G651780	-1.6	61.1	19.77	3.04	0.00938	4	22452277	22453140	hypothetical protein
Csa_1G713660	1.6	293.2	907.5	-5.59	2.51e-07	1	28986031	28986563	hypothetical protein
Csa_6G091990	1.6	291.3	900.54	-5.52	3.61e-07	6	6293032	6293622	hypothetical protein
Csa_3G822220	1.6	32.5	100.07	-3.58	0.00174	3	32136552	32137740	NPR1 -BTB/POZ domain and ankyrin repeat-containing protein NOOT2
Csa_7G392330	1.6	58.8	180.76	-3.76	0.000917	7	14810512	14811173	hypothetical protein
Csa_6G188150	1.6	214.1	663.78	-5.16	2.37e-06	6	12263135	12263971	hypothetical protein
Csa_6G483430	-1.6	634.3	205.16	5.1	3.21e-06	6	22260122	22261695	Cell wall / vacuolar inhibitor of fructosidase 2 [Source:Projected from Arabidopsis thaliana (AT5G64620) UniProtKB/Swiss-Prot%3BAcc:O49603]
Csa_7G314940	-1.6	136.7	44.11	4	0.000379	7	10941078	10941613	hypothetical protein
Csa_3G734260	1.6	6250.8	19342.2	-5.95	3.47e-08	3	28091485	28091637	hypothetical protein
Csa_4G038670	-1.6	221.3	71.37	4.38	8.39e-05	4	3209462	3211067	hypothetical protein
Csa_4G107490	-1.6	1764.8	570.78	5.15	2.42e-06	4	6925381	6925897	hypothetical protein
Csa_5G612260	1.6	364.7	1127.19	-5.85	6.01e-08	5	23994072	23994553	hypothetical protein
Csa_3G892170	1.6	135.9	420.42	-5.39	7.13e-07	3	38086440	38086895	VC2 [Source:Projected from Arabidopsis thaliana (AT4G24510) UniProtKB/TrEMBL%3BAcc:A0A178V1H6]
Csa_6G052650	1.6	80.4	248.05	-4.27	0.000133	6	4026088	4026757	hypothetical protein
Csa_5G014290	-1.6	107.7	34.92	3.71	0.0011	5	614412	614653	hypothetical protein
Csa_6G407650	-1.6	4480.3	1453.16	5.08	3.41e-06	6	18615219	18615566	hypothetical protein
Csa_4G008800	-1.6	240.2	77.94	4.56	3.89e-05	4	1380671	1380926	hypothetical protein
Csa_6G520290	-1.6	99.5	32.44	3.42	0.00295	6	27741376	27742885	hypothetical protein
Csa_2G108610	1.6	3228.6	9949.49	-6.67	4.23e-10	2	7647460	7648451	hypothetical protein
Csa_3G188350	1.6	159.6	491.7	-5.27	1.37e-06	3	13280930	13281543	hypothetical protein
Csa_5G067410	-1.6	74.6	24.15	2.66	0.0262	5	2072785	2073357	hypothetical protein
Csa_2G277630	1.6	265.7	816.91	-5.37	8.02e-07	2	13260882	13261422	Protein CONSERVED IN THE GREEN LINEAGE AND DIATOMS 27%2C chloroplastic [Source:Projected from Arabidopsis thaliana (AT5G67370) UniProtKB/Swiss-Prot%3BAcc:Q9FN15]
Csa_6G076740	-1.6	86.6	28.11	3.52	0.00209	6	5088340	5089624	Gibberellin receptor GID1
Csa_2G365080	-1.6	350.4	113.65	4.51	4.77e-05	2	17594716	17594901	hypothetical protein
Csa_2G224250	-1.6	322.5	104.84	4.85	1.03e-05	2	10902073	10902268	hypothetical protein
Csa_7G378510	-1.6	517.2	167.82	4.94	6.98e-06	7	13950086	13950399	hypothetical protein
Csa_3G184580	-1.6	183	59.37	3.82	0.000735	3	12960123	12961277	White-brown-complex ABC transporter family
Csa_7G430210	1.6	219.2	673.38	-5.47	4.89e-07	7	16761732	16762052	hypothetical protein
Csa_1G605770	1.6	2432.6	7480.15	-5.91	4.29e-08	1	23797606	23800311	hypothetical protein
Csa_6G487580	1.6	372.3	1143.88	-5.65	1.89e-07	6	22861237	22861660	hypothetical protein
Csa_1G046050	1.6	239.8	737.4	-5.42	6.38e-07	1	5281407	5282547	hypothetical protein
Csa_3G607130	1.6	54.9	168.46	-4.32	0.000106	3	23513711	23514112	hypothetical protein
Csa_3G219720	1.6	113.7	348.47	-5	5.19e-06	3	14611104	14613689	hypothetical protein
Csa_1G039080	-1.6	43.8	14.24	2.67	0.0254	1	3756713	3756811	hypothetical protein
Csa_5G202330	1.6	116.5	357.82	-5.21	1.79e-06	5	8970708	8970834	DWF3 [Source:Projected from Arabidopsis thaliana (AT5G05690) UniProtKB/TrEMBL%3BAcc:A0A178UQC4]
Csa_3G203250	1.6	10.9	33.6	-2.39	0.0494	3	13902891	13903121	hypothetical protein
Csa_6G363610	1.6	11.1	33.93	-2.4	0.049	6	16462832	16463518	hypothetical protein
Csa_5G647540	1.6	140.2	430.91	-5.03	4.5e-06	5	27429084	27429635	hypothetical protein
Csa_5G590120	-1.6	34.9	11.35	2.43	0.0455	5	21346520	21347729	hypothetical protein
Csa_4G048010	-1.6	275.4	89.87	4.75	1.69e-05	4	3847789	3848063	hypothetical protein
Csa_3G121700	1.6	50.1	153.49	-4.24	0.000148	3	7125393	7125530	hypothetical protein
Csa_2G234520	1.6	396.6	1216.86	-5.31	1.13e-06	2	11391179	11392695	hypothetical protein
Csa_1G051730	1.6	50.5	155.61	-4.06	0.000301	1	6108006	6108504	hypothetical protein
Csa_5G157930	1.6	2133.8	6537.89	-6.39	2.52e-09	5	5644056	5644964	hypothetical protein
Csa_4G308560	1.6	16.6	50.77	-2.85	0.0159	4	12684563	12684687	hypothetical protein
Csa_2G123040	1.6	43.8	134.17	-3.89	0.000583	2	8235813	8236491	hypothetical protein
Csa_4G152270	1.6	283.5	870.04	-4.45	6.31e-05	4	8239383	8239685	hypothetical protein
Csa_4G192230	1.6	47.5	145.95	-4.1	0.000264	4	9561467	9561641	hypothetical protein
Csa_6G520370	1.6	750.2	2295.5	-5.68	1.58e-07	6	27770829	27771473	MACPF domain-containing protein CAD1 [Source:Projected from Arabidopsis thaliana (AT1G29690) UniProtKB/Swiss-Prot%3BAcc:Q9C7N2]
Csa_5G139430	1.6	524.2	1602.84	-5.85	6.16e-08	5	3544522	3545583	hypothetical protein
Csa_5G517830	-1.6	297.9	97.18	4.19	0.000181	5	18250139	18250245	hypothetical protein
Csa_6G338110	-1.6	159.9	52.43	3.92	0.000523	6	15466910	15467083	В pathogen-related protein
Csa_4G152260	-1.6	343.8	112.48	4.34	9.88e-05	4	8219834	8220710	hypothetical protein
Csa_3G141830	1.6	128.9	393.16	-5.16	2.31e-06	3	9292290	9292762	hypothetical protein
Csa_6G188700	-1.6	33.3	10.95	2.36	0.0538	6	12296166	12296209	hypothetical protein
Csa_2G382710	1.6	35.9	109.56	-3.73	0.00103	2	19896227	19896965	hypothetical protein
Csa_1G145920	1.6	88.2	269.12	-4.84	1.09e-05	1	9764041	9764280	Serine carboxypeptidase-like 51 [Source:Projected from Arabidopsis thaliana (AT2G27920) UniProtKB/Swiss-Prot%3BAcc:Q67Y83]
Csa_3G176860	-1.6	32.7	10.72	2.25	0.0673	3	12020845	12021341	hypothetical protein
Csa_3G893410	1.6	1266.4	3862.68	-6.3	4.43e-09	3	38332543	38333081	hypothetical protein
Csa_6G088710	-1.6	6808.5	2232.83	6.14	1.15e-08	6	6099608	6100087	hypothetical protein
Csa_5G585950	1.6	17.8	54	-2.86	0.0152	5	20892854	20895186	hypothetical protein
Csa_4G124910	-1.6	3548	1163.92	6.37	2.78e-09	4	7615246	7615887	hypothetical protein
Csa_7G008430	1.6	10.1	30.68	-2.29	0.0623	7	468933	469266	hypothetical protein
Csa_1G042370	1.6	40.8	124.02	-3.92	0.00051	1	4277371	4277375	hypothetical protein
Csa_4G011630	1.6	1414.3	4304.69	-6.27	5.12e-09	4	1682039	1682336	Stress associated endoplasmic reticulum protein
Csa_7G433350	1.6	55.7	168.63	-3.81	0.000763	7	17404159	17405023	hypothetical protein
Csa_6G526300	-1.6	1205.1	396.18	4.74	1.76e-05	6	28673101	28674110	hypothetical protein
Csa_3G881920	1.6	153.1	464.44	-4.88	8.98e-06	3	37412727	37413501	hypothetical protein
Csa_5G211540	-1.6	76.3	25	3.19	0.00596	5	9387550	9388422	hypothetical protein
Csa_2G403660	1.6	330.6	1006.34	-4.84	1.12e-05	2	20688101	20688541	hypothetical protein
Csa_5G066660	1.6	23.9	73.29	-3.01	0.0104	5	2058013	2058333	hypothetical protein
Csa_7G051410	1.6	600.5	1823.32	-6.14	1.17e-08	7	3265031	3265799	hypothetical protein
Csa_4G643620	1.6	16.3	48.9	-2.25	0.0674	4	21650255	21650494	hypothetical protein
Csa_1G089510	-1.6	243.9	80.5	4.52	4.61e-05	1	8379277	8379339	hypothetical protein
Csa_1G124000	1.6	187.5	568.93	-5.6	2.36e-07	1	9245999	9248006	hypothetical protein
ENSRNA049989962	-1.6	168.5	55.68	2.98	0.0111	5	18460762	18461066	Plant signal recognition particle RNA
Csa_5G172910	-1.6	115.7	38.33	3.19	0.00606	5	7089286	7089887	hypothetical protein
Csa_5G637680	1.6	738.9	2238.69	-5.8	7.87e-08	5	26447349	26447859	hypothetical protein
Csa_1G470250	-1.6	364.4	120.4	4.83	1.13e-05	1	16890100	16890830	hypothetical protein
Csa_5G470050	1.6	46.8	140.56	-3.43	0.00282	5	16583953	16585159	hypothetical protein
[truncated: 2,390 more rows]

## Sheet: S4
Table S4. Differentially expressed genes (DEGs) belonging to the pathways and families described
S4.1. Top 10 genes with the greatest expression change in response to CGMMV infection
3 dpi				20 dpi
ID	log2FoldChange	Annotation		ID	log2FoldChange	Annotation
Csa_3G105950	-9.1	MTP-3 metal tolerance protein type 3-like		Csa_6G448740	-7.8	Threonine dehydratase biosynthetic, chloroplastic
Csa_6G191570	8.1	Histone H4		Csa_4G154320	-7.3	Polygalacturonase-inhibiting protein
Csa_2G030610	8	Probable histone H2A.5		Csa_2G429030	-6.7	Benzylalcohol O-benzoyltransferase
Csa_4G290220	7.9	Histone H3.2		Csa_3G778180	-6.5	Uncharacterized
Csa_1G612925	7.7	Histone H3.2		Csa_4G308490	-6.4	N-hydroxycinnamoyl/benzoyltransferase
Csa_2G429030	7.2	Benzyl alcohol O-benzoyl transferase		Csa_4G000820	-6.3	Uncharacterized
Csa_2G176690	-7.2	PRP1 proline-rich protein		Csa_1G050360	-6.3	Malate synthase, glyoxysomal-like
Csa_4G001950	-7.1	Sucrose synthase 2-like		Csa_2G176190	6.2	Repetitive proline-rich cell wall protein 3-like
Csa_6G084600	-7	Uncharacterized		Csa_3G076580	-6.2	Plastid lipid-associated protein
Csa_7G064050	6.9	Uncharacterized		Csa_2G287040	6.1	Uncharacterized
S4.2. DEGs involved in salicylic acid (SA) biosynthesis and signaling pathway
ID	log2FoldChange, 3dpi	log2FC, 20dpi	Annotation	"---" - gene was not revealed as DEG
Csa_4G063470	-1.1	---	BTB/POZ domain and ankyrin repeat-containing protein NPR1
Csa_3G600020	5.1	-1.9	chalcone synthase 2 [В Cucumis sativusВ (cucumber) ]
Csa_1G064760	2.2	---	NDR1/HIN1-like protein
Csa_1G169420	---	1.3	NDR1/HIN1-like protein
Csa_1G601000	---	2	NDR1/HIN1-like protein
Csa_3G116630	---	-1.5	NDR1/HIN1-like protein
Csa_3G209460	---	-1.2	NDR1/HIN1-like protein
Csa_3G418790	2.4	-1	NDR1/HIN1-like protein
Csa_3G779010	---	1.1	NDR1/HIN1-like protein
Csa_3G779020	---	2.3	NDR1/HIN1-like protein
Csa_3G779770	3.6	-2.8	NDR1/HIN1-like protein
Csa_4G269210	-1.5	2	NDR1/HIN1-like protein
Csa_5G139020	1.3	---	NDR1/HIN1-like protein
Csa_6G042460	2.6	1	NDR1/HIN1-like protein
Csa_6G425840	---	4.8	NDR1/HIN1-like protein
Csa_7G451320	3.4	---	NDR1/HIN1-like protein
Csa_3G822220	---	1.6	NPR1 -BTB/POZ domain and ankyrin repeat-containing protein NOOT2
Csa_4G496760	-3.3	---	PAD4
Csa_4G008760	-1	3.9	phenylalanine ammonia-lyase
Csa_6G147460	1.2	---	phenylalanine ammonia-lyase
Csa_6G445740	1.9	2.5	phenylalanine ammonia-lyase
Csa_6G445750	-1.7	5.5	phenylalanine ammonia-lyase
Csa_6G445760	-2.4	4.1	phenylalanine ammonia-lyase
Csa_6G445770	-2.1	4.8	phenylalanine ammonia-lyase
Csa_6G445780	---	4.6	phenylalanine ammonia-lyase
Csa_6G445240	-1.2	1.1	phenylalanine ammonia-lyase 1
Csa_6G405960	2.1	---	phenylalanine ammonia-lyase G4
Csa_4G008770	-1.3	4.1	phenylalanine ammonia-lyase-like
Csa_5G587110	---	1	TCP8 transcription factor
Csa_3G819960	-1.2	---	transcription factor HBP-1b
Csa_6G075180	2.6	-2.4	Transcription factor TCP9
Csa_4G036580	-1.7	1.3	transcription factor TGA1
Csa_2G403160	-2.6	---	transcription factor TGA7
Csa_1G006320	-2	1.1	Еnhanced disease susceptibility 1 protein
S4.3. DEGs involved in ethylene (ET) biosynthesis and signaling pathway
ID	log2FC, 3dpi	log2FC, 20dpi	Annotation	"---" - gene was not revealed as DEG
Csa_1G042980	1.6	---	MKK9 kinase
Csa_3G651720	---	1.5	MKK5 kinase
Csa_6G450400	-1.1	---	CTR1 kinase
Csa_6G421630	1	-1.1	Cucumis sativus 1-aminocyclopropane-1-carboxylate oxidase 1-like (CS-ACO1). mRNA
Csa_6G160180	-1.5	2.2	Cucumis sativus 1-aminocyclopropane-1-carboxylate oxidase 4
Csa_2G006790	3.3	-4.1	EBF1/2
Csa_3G878200	4	-4.4	EBF1/2
Csa_3G141850	---	-1.5	Ethylene receptor CS-ETR2
Csa_2G177210	1	-1.5	ethylene-response factor C3
Csa_3G135120	2.2	-1.3	Ethylene-responsive transcription factor 1B
Csa_6G133770	-1.7	2.2	ethylene-responsive transcription factor ERF069
Csa_4G361270	-1.2	---	PREDICTED: Cucumis sativus 1-aminocyclopropane-1-carboxylate oxidase 5
S4.4. DEGs involved in jasmonic acid (JA) biosynthesis and signaling pathway
ID	log2FC, 3dpi	log2FC, 20dpi	Annotation	"---" - gene was not revealed as DEG
Csa_1G042920	1.1	-1.6	JAZ protein
Csa_3G119760	---	-1	JAR1
Csa_1G597690	---	-1	JAZ protein
Csa_3G645940	---	1	JAZ protein
Csa_6G091930	2.3	-1.4	JAZ protein
Csa_7G448810	1.1	---	JAZ protein
Csa_3G902270	---	-2.1	transcription factor MYC2
S4.5. DEGs including genes of PR-proteins
ID	log2FC, 3dpi	log2FC, 20dpi	Annotation	"---" - gene was not revealed as DEG
Csa_1G420360	-3.9	---	pathogenesis-related protein PR-1
Csa_6G508020	-1.6	---	chitinase 1, PR-3
Csa_4G017110	2	---	chitinase-like protein 1, PR-3
Csa_1G534750	1.1	3	endochitinase EP3 Cucumis sativus PREDICTED: endochitinase PR4-like
Csa_1G616240	-1.6	2.4	glucan endo-1.3-beta-glucosidase, PR-2
Csa_5G181480	2.1	---	glucan endo-1.3-beta-glucosidase, PR-2
Csa_1G660200	1.8	---	glucan endo-1.3-beta-glucosidase. basic isoform, PR-2
Csa_4G082450	-2.3	1.1	pathogen-related protein 8
Csa_6G338110	1.1	-1.6	pathogen-related protein 8
Csa_7G318990	-2.8	1.3	pathogen-related protein 8
S4.6. DEGs including genes of transcription factors (TF)
ID	log2FC, 3dpi	log2FC, 20dpi	Annotation	"---" - gene was not revealed as DEG
Csa_1G024160	-3.5	---	transcription factor MYB62
Csa_2G177210	1	-1.5	ethylene-response factor C3
Csa_3G135120	2.2	-1.3	Ethylene-responsive transcription factor 1B
Csa_6G133770	-1.7	2.2	ethylene-responsive transcription factor ERF069
Csa_1G032410	1.2	---	NAC domain containing protein 57
Csa_4G011770	---	-2	NAC domain-containing protein
Csa_6G382950	1	---	NAC domain-containing protein
Csa_1G038340	-1.3	---	NAC domain-containing protein 100
Csa_4G361820	1.1	---	NAC domain-containing protein 2
Csa_7G353010	1	---	NAC domain-containing protein 21/22
Csa_6G127320	-2.1	2.2	NAC domain-containing protein 22
Csa_6G505270	1	-1.1	NAC domain-containing protein 37
Csa_4G193250	-1.8	1.9	NAC domain-containing protein 87
Csa_3G062590	-1	1.9	NAC domain-containing protein 96
Csa_6G135450	1.6	-2.3	NAC domain-containing protein 96
Csa_3G101810	---	-2.4	NAC domain-containing protein JA2L
Csa_3G100800	-3.5	---	NAC transcription factor 25
Csa_3G730800	-1.6	3.3	probable WRKY transcription factor 26
Csa_6G513530	---	1.3	probable WRKY transcription factor 31
Csa_7G043020	-2	1.2	probable WRKY transcription factor 31
Csa_3G710870	---	1.1	probable WRKY transcription factor 40
Csa_4G652000	---	1	probable WRKY transcription factor 40
Csa_2G382650	-1.2	2.5	probable WRKY transcription factor 40-like
Csa_4G051470	-1.7	4.8	probable WRKY transcription factor 41
Csa_3G119700	-2.3	2.5	probable WRKY transcription factor 46
Csa_7G328830	-1.9	1.8	probable WRKY transcription factor 46-like
Csa_2G297180	---	2.6	probable WRKY transcription factor 51
Csa_6G486960	-2.8	---	probable WRKY transcription factor 51
Csa_5G223070	-2.3	4.3	probable WRKY transcription factor 54-like
Csa_2G382660	---	2.4	probable WRKY transcription factor 60
Csa_3G727990	-2.2	2.4	probable WRKY transcription factor 70-like
Csa_2G406060	-1.8	---	probable WRKY transcription factor 75
Csa_4G012390	2.2	---	probable WRKY transcription factor 75
Csa_3G819960	-1.2	---	transcription factor HBP-1b(c38)
Csa_3G168940	1	---	transcription factor MYB108
Csa_5G425400	-1.8	1.3	transcription factor MYB20
Csa_6G303240	-3.2	1.4	transcription factor MYB48
Csa_1G482740	-2.6	---	transcription factor MYB59
Csa_1G042350	1.6	---	transcription factor MYB62
Csa_3G902270	---	-2.1	transcription factor MYC2
Csa_3G002860	5.1	---	transcription factor MYC3-like/transcription factor bHLH14-like [В C. sativusВ (cucumber) ]
Csa_4G036580	-1.7	1.3	transcription factor TGA1
Csa_2G403160	-2.6	---	transcription factor TGA7
Csa_3G121580	1.4	-1.3	WRKY transcription factor 22-like
S4.7. DEGs involved in virus-induced gene silencing (VIGS)
ID	log2FC, 3dpi	log2FC, 20dpi	Annotation	"---" - gene was not revealed as DEG
Csa_1G005580	-1.2	---	RNA-dependent RNA polymerase 2-like [В C.В (cucumber) ]
Csa_1G267180	-1.2	---	dicer-like protein 4 [В C. sativusВ (cucumber) ]
Csa_1G574860	-1.3	-1.3	probable RNA-dependent RNA polymerase 5 [В C. sativusВ (cucumber) ]
Csa_2G381730	---	1.2	RNA-dependent RNA polymerase 6-like [В C. sativusВ (cucumber) ]
Csa_5G239140	-1.3	---	RNA-dependent RNA polymerase 1-like [В C. sativusВ (cucumber) ]
Csa_5G239640	---	1	RDR1В RNA-dependent RNA polymerase 1-like [В C.В (cucumber) ]
Csa_5G606440	---	-1.3	protein argonaute 7 [ C. sativus (cucumber) ]
Csa_6G421650	2.1	---	protein argonaute 16 [ C.sativus (cucumber) ]
Csa_3G144740	---	-1.8	protein argonaute 10 [В C. sativusВ (cucumber) ]
